# Supplementary material for: Effects of intrathecal administration of sodium nitroprusside and nicardipine on cerebral pial microcirculation, cortical tissue oxygenation, and electrocortical activity in the early post-resuscitation period in a porcine cardiac arrest model
Source: PLoS One. 2025 Jan 29;20(1):e0313257. doi: 10.1371/journal.pone.0313257 (PMC11778705; doi:10.1371/journal.pone.0313257)
Supplement: S1 Data — (XLSX) [file pone.0313257.s001.xlsx]

## Sheet: Data
No	Weight (kg)	Systolic arterial pressure_baseline (mmHg)	Diastolic arterial pressure_baseline (mmHg)	Mean arterial pressure_baseline (mmHg)	Systolic right atrial pressure_baseline (mmHg)	Diastolic right atrial pressure_baseline (mmHg)	Mean right atrial pressure_baseline (mmHg)	Heart rate_baseline (beats/min)	Rectal temperature_baseline (°C)	Arterial pH_baseline	PaCO2_baseline (mmHg)	PaO2_baseline (mmHg)	Arterial lactate_baseline (mmol/L)	PctO2_baseline (mmHg)	CSF pressure_baseline (mmHg)	Mean aEEG amplitude_baseline (μV)	Microvascular flow index_baseline	Diameter of measured arteriole_baseline (μm)	Number of epinephrine doses (N)	Duration of CPR (min)	Dose of norepinephrine infusion after the assigned treatment (mg)	Norepinephrine infusion duration (min)	Group (1: Saline, 2: Nicardipine, 3: SNP)	Systolic arterial pressure_immediately prior to the assigned treatment (mmHg)	Diastolic arterial pressure_immediately prior to the assigned treatment (mmHg)	Mean arterial pressure_immediately prior to the assigned treatment (mmHg)	Systolic right atrial pressure_immediately prior to the assigned treatment (mmHg)	Diastolic right atrial pressure_immediately prior to the assigned treatment (mmHg)	Mean right atrial pressure_immediately prior to the assigned treatment (mmHg)	Heart rate_immediately prior to the assigned treatment (beats/min)	Rectal temperature_immediately prior to the assigned treatment (°C)	Arterial pH_immediately prior to the assigned treatment	PaCO2_immediately prior to the assigned treatment (mmHg)	PaO2_immediately prior to the assigned treatment (mmHg)	Arterial lactate_immediately prior to the assigned treatment (mmol/L)	PctO2_immediately prior to the assigned treatment (mmHg)	CSF pressure_immediately prior to the assigned treatment (mmHg)	Mean aEEG amplitude_immediately prior to the assigned treatment (μV)	Microvascular flow index_immediately prior to the assigned treatment	%Arterial diameter_immediately prior to the assigned treatment (%)
3	21.48	122	97	109	12	7	9	97	38.3	7.57	39	171	1	29.15	8	62	3	76.235	1	4	0.616667	129	1	132	85	102	12	8	10	154	37.3	7.15	56	81	9.4	42.704	11	13	3	106.737
6	22.1	111	74	88	11	8	9	73	37.4	7.54	39	162	0.6	54.41	7	49.5	3	29.25	0	2	1.14633	292	1	107	83	92	14	10	12	159	37.1	7.21	56	90	6.4	38.4462	11	13.5	1.75	104.715
10	22.56	122	90	103	7	6	6	91	36	7.54	44	127	0.8	61.68	11	49.5	3	104.365	1	4	0.16	28	1	116	90	99	11	5	7	160	36	7.27	53	117	6.4	36.4297	13	11	2	72.7448
12	22.6	114	77	93	7	4	6	94	36.9	7.56	39	130	0.8	65.13	5	42.5	3	21.355	3	10	1.17733	192	1	109	74	89	11	5	9	194	36.4	7.07	62	79	10.5	64.2826	8	6	1.875	110.85
13	22.7	136	79	103	12	6	8	98	37.2	7.48	42	139	1.6	36.2	9	39.5	3	28.75	3	12	2.34233	73	1	80	47	60	22	16	19	165	35.8	6.88	72	142	15	86.51	16	6	1.75	155.255
17	22.1	135	92	110	9	6	7	102	37.3	7.59	40	115	1.1	36.6	11	29	3	32.25	1	6	0.456	149	1	134	106	117	11	6	9	158	37.2	7.21	57	122	9.3	50.4243	12	12.5	1.75	108.644
21	23.8	112	65	88	7	5	6	91	38.9	7.59	36	171	1.9	38.49	6	38.5	3	71.165	1	4	0.468	43	1	100	66	77	12	8	11	154	38.6	7.16	51	98	10.1	39.1607	8	6	2.375	95.4903
27	23.5	111	75	90	7	4	5	112	36.2	7.53	43	170	0.7	46.09	7	45.5	3	16.63	1	4	0.086	21	1	116	86	96	15	10	13	182	36.1	7.2	54	102	7.3	29.3896	11	7.5	1.25	74.8451
29	20.74	139	96	112	12	8	10	94	37.5	7.54	37	130	0.8	42.65	8	35.5	3	32.7	2	6	0.256	59	1	108	82	92	15	7	10	176	37.5	7.04	52	107	9.9	64.5188	11	10	3	104.686
30	22.6	139	98	115	10	7	8	103	37	7.51	38	148	1.3	35.55	8	42.5	3	70.37	1	4	0.248	38	1	107	83	92	15	9	12	176	36.9	7.18	45	129	7.5	38.1715	12	11	1.625	87.6302
1	23	110	73	89	8	4	6	81	37.8	7.52	41	124	1.4	29.32	7	48.5	3	49.115	0	2	0.728	84	2	106	69	84	10	9	10	134	37.6	7.22	49	117	9.6	34.2706	10	9	3	85.011
2	22.5	105	57	75	11	7	8	85	38.4	7.51	40	182	2.2	31.8	11	43.5	3	26.915	1	4	3.06133	218	2	100	66	80	12	10	11	176	38.2	7.11	66	107	9.8	32.7213	13	11	3	129.042
5	22.6	114	72	87	11	7	9	78	37.9	7.53	42	152	0.8	45.24	8	38	3	85.04	1	4	0.489333	95	2	93	68	78	14	8	10	162	37.7	7.16	53	89	9.9	18.1743	10	11	1.125	89.441
9	21.4	115	75	92	10	3	6	99	36.8	7.49	45	136	1.5	32.13	7	40.5	3	21.835	1	6	0.916667	70	2	123	92	103	9	5	7	140	36.1	7.22	48	139	8.4	43.5574	11	9	2.5	146.921
11	24.6	149	114	127	10	7	8	103	37.5	7.58	38	123	1.3	58.99	11	37.5	3	47.705	1	6	0.936	113	2	106	71	86	11	7	9	145	37	7.12	47	134	10.7	58.9091	12	7	2.125	131.633
14	24	111	66	83	13	8	10	93	39	7.52	43	90	1.9	46.43	11	38.5	3	150.42	1	4	1.18533	141	2	103	60	77	15	11	13	140	38.3	7.14	73	79	7.9	54.5305	11	9.5	3	83.7292
15	23.28	112	72	89	11	6	8	82	37.8	7.51	43	114	1.1	35.72	9	37.5	3	60.12	0	2	2.294	219	2	116	89	100	14	10	12	194	37	7.15	58	87	8.2	31.092	12	12	2	122.244
16	24.7	107	73	86	9	6	7	92	37.4	7.49	42	152	1.8	37.92	10	46	3	73.995	1	4	0.609333	56	2	135	98	111	11	7	9	167	36.8	7.13	58	113	9	42.1967	9	10	2.5	73.0701
19	21.18	131	88	107	9	4	6	80	37.2	7.49	41	175	2.1	33.85	5	55	3	24.5	1	6	1.05333	35	2	119	80	93	9	4	6	143	36.6	7.15	57	107	9.9	25.2949	6	8.5	2.125	140.019
25	22	113	65	84	10	6	8	87	37.8	7.48	47	92	0.6	31.95	9	35	3	37.56	2	8	1.66667	100	2	126	71	95	10	6	8	143	36.9	7.09	74	81	6.9	19.5492	9	9	2.25	91.9144
4	21.6	130	91	108	9	7	8	86	37.8	7.53	42	145	0.5	38.44	9	46.5	3	43.94	1	4	0.128667	32	3	118	88	100	13	8	10	167	36.9	7.19	54	81	7.2	47.2984	9	11.5	3	89.527
7	22.96	99	65	77	10	7	8	86	38	7.46	42	142	3.4	25.49	10	50.5	3	32.18	1	4	0.232667	28	3	107	71	84	13	9	11	158	37.4	7.05	68	114	10.5	21.1029	10	14	1.75	104.445
8	24	115	81	94	8	5	6	81	38	7.56	38	129	0.6	35.04	9	41	3	44.515	2	6	0.285333	40	3	105	70	83	12	7	10	136	37	7.15	54	86	8.6	54.4203	10	7.5	3	129.014
18	23.48	115	60	80	15	7	11	89	38.7	7.54	37	96	1.5	45.19	11	46.5	3	39.465	1	4	0.765333	164	3	97	54	70	16	10	11	143	38.2	7.03	61	79	11.2	55.7461	11	10	2.125	168.608
20	21.4	101	60	76	9	4	6	97	38.1	7.52	44	155	1.3	51.76	8	42.5	3	28.115	1	4	0.481333	84	3	102	61	76	9	4	6	146	37.8	7.06	75	78	7.9	45.0322	9	11.5	2.75	161.2
22	25.9	111	69	87	10	8	9	120	37.9	7.53	39	119	0.9	26.28	10	31.5	3	114.47	1	4	0.508	60.5	3	133	78	100	14	7	10	150	37.3	7.14	61	76	7.4	31.8829	11	10	2.625	64.0776
23	24.5	123	88	103	8	5	6	112	37.4	7.57	40	121	0.6	47.71	11	51.5	3	51.8405	1	4	0.231333	34	3	127	94	103	15	10	12	200	37.4	7.15	58	78	8.5	46.8979	13	5.5	2.625	165.177
24	22.4	106	63	79	7	5	6	83	37.8	7.51	41	217	0.9	36.06	8	55	3	52.055	1	4	0.172667	22	3	105	68	81	13	9	11	118	37.1	7.16	55	106	8	40.4037	11	16.5	2.375	84.2889
26	22.5	133	90	109	8	5	7	111	36.7	7.52	41	129	0.6	47.31	9	50.5	3	40.93	1	4	0.115	23	3	114	80	92	13	8	10	168	36.1	7.16	54	88	8.3	51.6826	10	11	2.125	105.321
28	21.5	108	73	87	7	5	6	87	36.7	7.49	40	121	1.4	48.7	9	61.5	3	47.485	1	4	0.036	11	3	118	82	97	14	8	11	162	36.2	7.14	51	101	8.8	36.3856	14	5.5	2	90.1372

## Sheet: PctO2 (mmHg)
Time after the assigned treatment (sec)	Animal No	3	6	10	12	13	17	21	27	29	30	1	2	5	9	11	14	15	16	19	25	4	7	8	18	20	22	23	24	26	28
1		42.704	38.4462	36.4297	64.2826	86.51	50.4243	39.1607	29.3896	64.5188	38.1715	34.2706	32.7213	18.1743	43.5574	58.9091	54.5305	31.092	42.1967	25.2949	19.5492	47.2984	21.1029	54.4203	55.7461	45.0322	31.8829	46.8979	40.4037	51.6826	36.3856
2		42.5102	38.1144	36.2611	64.4531	84.9642	50.4073	39.0113	29.461	64.5925	38.0564	34.2074	32.6544	18.774	43.8951	59.1594	54.5488	31.0173	42.1306	25.2577	20.0105	47.004	21.628	53.9606	55.6861	45.0206	31.8951	46.9179	40.3077	51.7042	37.8029
3		42.3313	38.5155	36.1358	63.6998	85.0918	50.3862	38.8518	29.5412	64.6452	38.0024	34.1773	32.8877	17.7598	43.5612	59.3614	54.3845	30.9011	42.0682	25.2285	22.0064	46.4164	21.4381	54.2036	55.6262	45.0505	31.9406	46.8301	40.2721	51.648	39.2624
4		42.1745	38.0948	36.3602	63.5944	87.5356	50.3366	38.7308	29.5784	64.7138	37.9417	34.1743	32.6166	18.7295	43.2744	58.9777	52.8861	30.7555	41.9912	25.2205	27.0229	47.004	21.5028	54.118	55.617	45.04	32.0075	46.8461	40.3397	51.635	40.7022
5		42.5173	38.6477	36.3966	63.7104	88.6859	50.3439	38.6515	29.5755	64.7824	37.8776	34.1863	32.765	18.6729	43.0828	59.2578	53.6285	30.6044	41.907	25.1993	32.082	46.3391	21.5318	54.6378	55.5847	45.0632	32.0896	46.7664	40.1728	51.648	42.0643
6		42.5926	39.2608	36.0042	62.4977	86.1207	50.3058	38.5963	29.5956	64.8723	37.8237	34.1652	32.7242	18.2945	43.0379	59.1397	53.8177	30.4744	41.8631	25.1674	36.9067	46.8243	21.5408	54.4429	55.5157	45.04	32.1628	46.7385	40.1409	51.6523	43.2709
7		42.3921	40.3424	35.9385	63.2373	84.66	50.2847	38.6204	29.8542	64.9199	37.8036	34.1743	32.8614	17.9906	42.8396	59.1446	54.2617	30.3918	41.8448	25.1781	41.3942	46.0847	20.707	53.6605	55.5019	45.0322	32.2086	46.7425	40.1232	51.6091	44.3712
8		42.3206	41.7547	36.116	63.5576	84.9287	50.2804	38.6929	29.8744	65.0152	37.8069	34.1713	32.6311	18.4472	43.1617	59.0218	52.682	30.3182	41.812	25.1807	45.2258	47.0588	21.8661	53.1133	55.4835	45.0477	32.2025	46.6987	40.1267	51.635	45.3891
9		42.4242	42.4477	36.4596	62.2547	84.9217	50.2424	38.7585	29.909	65.0629	37.8574	34.1652	32.7825	18.1064	43.0266	60.2257	51.7764	30.2888	41.8047	25.1648	48.6355	47.5034	21.7289	52.0726	55.4375	45.0438	32.1506	46.6828	40.0453	51.6048	46.2802
10		42.0465	44.1474	36.1094	62.856	87.2652	50.2298	38.8518	29.9465	65.185	38.0125	34.1472	32.8	18.5922	42.5417	59.4305	51.759	30.2741	41.7572	25.1515	51.8917	48.1834	21.2979	51.8336	55.4192	45.098	32.0714	46.6431	39.9499	51.5918	47.0818
11		42.3885	44.8557	36.1489	62.0795	85.8909	50.2002	38.9176	29.9581	65.2329	38.2495	34.1112	32.4628	18.4029	43.2594	57.9319	49.8279	30.2506	41.7718	25.1515	54.6834	47.9717	21.0675	50.9937	55.3778	45.1483	31.9558	46.5676	39.8476	51.5746	48.0603
12		44.2418	44.6422	36.0009	63.626	85.9554	50.1749	38.9523	29.9465	65.2914	38.5761	34.0511	32.5498	17.9986	43.1992	59.2677	49.1396	30.2242	41.7901	25.1277	57.3763	48.2034	20.9749	50.6101	55.332	45.2209	31.8253	46.5636	39.8159	51.5832	49.2162
13		42.7292	45.4485	36.6355	63.3421	86.38	50.1454	38.9454	29.935	65.3606	38.9425	33.9882	32.5701	18.3628	43.5801	58.6646	48.27	30.2066	41.7755	25.1118	59.7222	48.0236	20.7727	49.9549	55.2953	45.2685	31.7164	46.4923	39.6787	51.5357	50.1936
14		42.7905	45.5892	36.6023	60.8964	85.7047	50.1369	38.838	29.9061	65.4352	39.3599	33.8894	32.5933	18.415	43.7734	57.9175	49.0896	30.1801	41.7536	25.0721	60.4667	48.0276	20.2934	49.72	55.254	45.319	31.5955	46.4447	39.5313	51.5443	51.0382
15		43.0506	45.0061	37.1805	62.1052	87.2214	50.0906	38.6791	29.8658	65.5313	39.7981	33.8028	32.402	19.27	43.2368	59.663	49.4282	30.1391	41.7901	25.0192	60.4966	48.4402	20.0624	49.4068	55.2082	45.3539	31.5202	46.3497	39.4612	51.5357	51.7528
16		43.0941	45.0211	37.1905	61.9972	87.0175	50.078	38.5412	29.7679	65.5901	40.2679	33.7253	32.4976	18.8834	44.2118	59.0611	48.9563	30.0746	41.7901	24.977	60.4831	47.9917	20.2674	49.7745	55.1945	45.4706	31.4539	46.2865	39.3843	51.5357	52.4541
17		43.3776	44.976	37.1234	62.929	85.0067	50.0611	38.4381	29.6845	65.6222	40.6567	33.6093	32.2058	18.3186	45.4188	58.4356	49.6467	30.0337	41.7828	24.9163	60.5975	47.9438	20.181	49.1824	55.1533	45.5135	31.4329	46.1721	39.1994	51.5141	53.3534
18		43.1775	44.8933	37.8501	60.5336	85.9196	50.0359	38.4072	29.5813	65.5901	41.0268	33.5114	32.0764	18.8307	46.7562	58.6012	49.8068	30.0073	41.728	24.8583	60.8569	47.7648	20.2501	48.905	55.0665	45.6305	31.4329	46.0658	39.0985	51.5185	54.329
19		43.0614	45.0965	38.1299	61.3732	86.51	50.0148	38.3831	29.524	65.5046	41.3168	33.3694	32.3818	17.9946	48.1421	58.5183	50.0436	29.981	41.6661	24.8161	60.992	47.5113	19.7643	49.0084	54.9798	45.7585	31.4449	45.9008	38.9804	51.5314	55.2427
20		42.7076	45.2514	38.0752	60.6795	87.4039	49.9908	38.4312	29.5011	65.4566	41.547	33.2454	32.3905	18.9118	49.6629	58.6304	49.8575	29.9635	41.5715	24.7872	61.002	47.456	20.0882	48.4484	54.8567	45.9202	31.4931	45.7988	38.8764	51.4883	55.7874
21		42.5998	44.5302	38.3563	60.8206	86.5389	50.0022	38.524	29.4954	65.302	41.7095	33.1189	32.131	18.6769	50.6692	58.1833	49.4786	29.9664	41.4915	24.7346	61.1962	47.539	19.8391	48.806	54.7612	46.1247	31.5322	45.6658	38.7105	51.4452	56.0592
22		42.704	45.1871	38.1813	61.2765	84.5613	49.9518	38.6273	29.5097	65.185	41.8108	33.0249	32.2029	18.1064	52.1522	58.6792	50.4348	30.0073	41.4661	24.7084	61.258	47.4718	19.3288	49.0332	54.6794	46.2983	31.6197	45.5058	38.6139	51.4495	56.1192
23		42.5102	44.4892	37.8739	61.4088	84.1464	49.9319	38.7274	29.5326	65.0417	41.9015	32.9341	32.1684	17.6289	52.3193	58.4356	50.6613	30.0688	41.3863	24.6926	61.3586	47.6894	20.248	48.5879	54.6568	46.4593	31.6952	45.4202	38.6518	51.4107	56.0407
24		42.3313	44.437	38.4181	60.9672	84.8226	49.9181	38.793	29.5641	64.9305	41.9959	32.8581	32.1281	18.5599	52.8544	57.351	50.1709	30.186	41.3247	24.6637	61.5488	48.4563	19.9957	48.6372	54.557	46.6191	31.7436	45.3385	38.9492	51.3978	55.8656
25		42.1745	45.2703	38.7495	61.1242	84.9642	50.523	38.8276	29.63	64.8828	42.0977	32.7851	32.0735	18.3186	52.9522	58.0333	50.7985	30.3065	41.2741	24.6716	61.7323	47.7609	19.5619	49.0332	54.5208	46.7902	31.7738	45.2298	39.4437	51.3892	55.6817
26		42.5173	45.206	38.5697	60.9166	86.1495	50.4975	38.7585	29.7104	64.7138	42.2618	32.7094	32.1281	18.4954	52.6062	57.003	51.3287	30.4951	41.2596	24.6795	61.6665	49.1243	19.9313	49.6196	54.5027	46.9247	31.7859	45.1678	40.0665	51.3978	55.4298
27		42.5926	45.0513	38.4319	61.038	85.3834	50.4412	38.6446	29.7995	64.6136	42.3971	32.6308	31.7275	17.9388	52.9077	57.6624	51.186	30.7199	41.2163	24.6454	61.7866	49.7431	19.942	49.9171	54.4665	47.0126	31.7315	45.044	40.6893	51.329	55.1835
28		42.3921	44.8857	37.891	62.1207	86.7561	50.4243	38.4518	29.8024	64.4715	42.5584	32.5408	31.8102	18.3186	52.5001	57.5376	50.8457	30.9786	41.191	24.6296	61.8728	50.9223	19.6832	51.4187	54.4755	47.1086	31.6378	44.9938	41.3553	51.3462	54.8973
29		42.3921	44.0402	38.5008	62.8404	84.7518	50.4073	38.2974	29.7046	64.4189	42.7423	32.4452	31.7588	18.6567	52.7701	57.528	51.3894	31.2925	41.2199	24.6008	61.8728	50.8549	20.1529	52.7424	54.5479	47.2008	31.5322	44.9513	41.9964	51.3247	54.6531
30		42.3921	44.4966	37.7141	63.9959	86.0057	50.3862	38.1674	29.5841	64.2825	42.9452	32.3526	31.7246	18.2064	52.7435	58.7329	51.1385	31.6295	41.2452	24.5668	60.4667	52.076	20.2956	53.4998	54.5842	47.2932	31.4028	44.8819	42.6412	51.3591	54.4368
31		42.3921	43.9479	38.0855	63.8213	85.7548	50.3366	38.1196	29.4696	64.1254	43.1415	32.2315	31.5484	18.8023	53.3137	57.9947	51.8419	31.9839	41.2922	24.5432	60.4966	52.43	20.3367	54.199	54.625	47.4058	31.2498	44.8318	43.4812	51.329	54.2616
32		42.3921	43.9553	38.0684	63.3684	85.7476	50.3439	38.1264	29.3868	64.0574	43.3683	32.0848	31.7503	18.7578	53.6819	57.3414	51.3634	32.4051	41.3175	24.5249	60.4831	53.7534	20.4062	54.7696	54.6749	47.5267	31.157	44.8087	44.052	51.3419	54.0825
33		43.6914	43.8705	38.3803	64.7901	84.7165	50.3058	38.1811	29.3155	63.9426	43.581	31.9815	31.5484	17.728	53.4078	58.0623	51.346	32.836	41.3501	24.4961	60.5975	54.3329	20.3172	55.24	54.7703	47.6074	31.0703	44.7433	44.7208	51.372	53.9262
34		45.7244	43.8153	38.2807	66.7487	87.3309	50.2847	38.2324	29.2727	63.8227	43.7833	31.8471	31.7132	18.7012	54.3247	56.9318	50.7856	33.286	41.3537	24.4883	60.8569	55.3183	20.1572	55.7093	54.8476	47.6721	31.0106	44.7548	45.3624	51.3376	53.7836
35		49.2064	43.9885	38.1368	64.6454	86.7851	50.2804	38.3351	29.2784	63.6823	43.9337	31.733	31.5597	18.5357	54.4614	56.1815	51.4892	33.6898	41.3573	24.47	60.992	55.6797	20.3931	56.476	54.9114	47.664	30.9838	44.7317	45.7955	51.3591	53.6769
36		50.7485	44.2178	38.5077	66.0239	85.0422	50.2424	38.4278	29.2841	63.5421	44.0165	31.5965	31.6705	18.7983	55.1218	58.4113	52.7485	34.0934	41.3356	24.4831	61.002	56.335	20.8144	56.2613	54.9798	47.6762	31.0106	44.7087	46.3148	51.2989	53.6324
37		52.8415	42.7708	38.5284	66.9477	84.4415	50.2298	38.4965	29.3212	63.4903	44.0655	31.466	31.6848	18.3949	55.6776	56.4447	52.1572	34.4779	41.2849	24.4857	61.1962	57.46	20.7903	56.9123	55.0391	47.6721	31.0106	44.7087	46.6953	51.3032	53.6324
38		53.3283	43.8926	37.9182	66.6384	86.3728	50.2002	38.5275	29.3896	63.3868	44.1334	31.3557	31.7218	18.2905	56.5302	56.0081	51.6196	34.8717	41.2126	24.5197	61.258	57.9258	20.8012	58.0379	55.0893	47.6034	31.0255	44.7202	46.9464	51.2903	53.6769
39		53.7086	42.7132	38.0001	67.3976	84.2025	50.1749	38.4896	29.461	63.1956	44.1901	31.2429	31.7417	18.3226	57.2704	55.9707	51.1385	35.1908	41.1657	24.5537	61.3586	58.1409	21.7469	60.2807	55.1716	47.5751	31.0584	44.7164	47.2628	51.2603	53.7791
40		53.6246	42.991	37.7923	67.4757	85.9267	50.1454	38.4003	29.5412	63.0256	44.3036	31.1584	31.5768	18.2785	57.5863	55.9941	51.6587	35.5476	41.0863	24.5772	61.5488	58.9462	22.2601	60.7237	55.2357	47.5711	31.0464	44.7625	47.5204	51.2002	53.944
41		53.7862	42.9693	37.8739	68.1317	85.6117	50.1369	38.3043	29.5784	62.7997	44.4402	31.0994	31.6023	18.415	58.9195	55.9848	51.4067	35.8905	41.0683	24.5877	61.7323	59.3262	22.6764	62.4751	55.2953	47.5913	31.0464	44.7317	47.682	51.1873	54.1272
42		53.3669	42.2405	38.4388	67.9966	85.6761	50.0906	38.205	29.8542	62.5438	44.596	31.0713	31.7075	18.0225	59.362	56.473	52.1748	36.2026	41.0071	24.5956	60.4667	59.3017	23.1762	62.2907	55.3503	47.7085	30.9838	44.7317	47.9089	51.1316	54.2392
43		53.0269	42.6449	37.8365	66.4073	85.2055	50.078	38.1571	29.8744	62.3398	44.7066	31.0741	31.5285	18.5922	60.2764	55.4077	52.1002	36.5331	40.9603	24.6139	60.4966	60.2521	23.4167	63.0936	55.4329	47.7936	30.8796	44.7548	48.0675	51.0802	54.4143
44		52.2822	42.1195	37.4095	67.3252	86.1351	50.0611	38.1708	29.909	62.0654	44.8097	31.0685	31.3983	18.5518	61.1532	55.4633	52.2143	36.8624	40.9459	24.6192	60.4831	60.461	24.5204	64.3268	55.5111	47.9112	30.7578	44.6856	48.2347	51.0202	54.7887
45		51.9979	42.1444	37.983	66.2811	86.7198	50.0359	38.2358	29.9465	61.8376	44.867	31.0854	31.9445	18.4914	61.9546	55.7701	53.2428	37.2172	40.8956	24.6034	60.5975	60.5208	24.9509	64.4007	55.6032	48.0902	30.6392	44.7471	48.2306	51.0031	55.3613
46		50.4027	41.5926	37.1234	66.4897	87.1923	50.0148	38.3386	29.9581	61.5352	44.9589	31.0994	31.9703	18.5236	62.0009	54.4471	53.687	37.6048	40.8561	24.5877	60.8569	61.9182	25.6472	65.7282	55.7092	48.2737	30.5061	44.7394	48.2469	51.0374	56.0915
47		49.4913	41.5961	37.5548	65.4962	85.7691	49.9908	38.4587	29.9465	61.3142	45.0241	31.1191	31.9818	18.3869	63.1206	55.158	52.8195	37.9884	40.8274	24.5642	60.992	61.7347	26.0672	66.1332	55.8016	48.4713	30.4029	44.7394	48.3368	51.123	56.9567
48		49.0432	42.2904	36.8221	67.4032	86.6764	50.0022	38.5825	29.935	61.179	45.0817	31.105	32.1051	19.0743	63.4246	55.5236	53.2562	38.3507	40.8131	24.5694	61.002	62.9891	26.5697	67.7499	55.9403	48.6919	30.2969	44.7394	48.4432	51.1744	57.8054
49		47.9183	41.6489	37.3892	66.9588	85.9196	49.9518	38.7723	29.9061	61.124	45.1431	31.0994	32.2317	18.3266	64.3236	54.937	53.283	38.7223	40.7736	24.572	61.1962	63.6892	27.7747	69.1954	56.033	48.898	30.2234	44.7125	48.669	51.2259	58.6512
50		46.9933	41.298	36.7121	68.0416	85.3549	49.9319	38.9176	29.8658	61.2842	45.2047	31.0601	32.0362	18.7497	65.8641	55.2966	53.1132	39.0861	40.7593	24.572	61.258	64.0739	28.1483	70.6136	56.1956	48.9942	30.2352	44.7471	49.0238	51.2774	59.4938
51		45.9025	41.0991	36.7854	69.0789	84.9146	49.9181	39.0495	29.7679	61.4748	45.2624	31.0096	32.2548	18.0784	67.007	54.1151	54.2617	39.4488	40.7378	24.5877	61.3586	65.2805	28.5781	71.2286	56.298	49.0853	30.2822	44.7663	49.2393	51.3333	60.4068
52		45.0566	41.0226	36.7621	69.9352	85.5617	49.9013	39.0738	29.6845	61.7266	45.2933	30.9536	32.6515	18.6567	67.5578	54.0425	54.3618	39.7858	40.6662	24.648	60.4667	65.1889	29.0364	73.4416	56.4145	49.1516	30.3234	44.7625	49.5641	51.3634	61.3128
53		44.7111	41.6172	36.9457	70.0973	85.3122	49.8678	39.0321	29.5813	62.0451	45.3241	30.9172	32.7301	18.2945	68.3727	55.5468	53.5206	40.1035	40.5947	24.6874	60.4966	64.6796	29.551	73.809	56.5032	49.196	30.3381	44.7471	49.92	51.3634	62.1401
54		43.1545	41.5328	36.7021	70.4575	84.8226	49.8678	38.9488	29.524	62.3653	45.3357	30.839	32.544	18.5277	69.8237	55.052	55.4507	40.4374	40.509	24.7583	60.4831	65.5452	30.8636	75.5076	56.6201	49.196	30.3352	44.6971	50.4176	51.3548	62.9367
55		42.9894	41.7265	35.8926	71.5377	86.4883	49.8438	38.8622	29.5011	62.5591	45.2856	30.7804	32.9901	18.3587	70.0782	55.6444	53.985	40.7339	40.4413	24.8214	60.5975	65.8546	31.248	75.7801	56.6857	49.2346	30.341	44.6472	50.7191	51.3032	63.7535
56		41.7807	41.326	36.3602	70.4226	87.2141	49.8216	38.8311	29.4954	62.6	45.2162	30.7163	32.9667	18.2344	72.0169	54.0743	54.1935	40.996	40.3878	24.9532	60.8569	65.8709	31.798	77.1388	56.7748	49.2719	30.2851	44.5015	51.0948	51.3032	64.4489
57		41.517	41.0434	36.6821	70.9134	86.1351	49.7755	38.8345	29.5097	62.6256	45.1239	30.6802	33.3697	18.2464	72.9522	54.479	54.3937	41.2376	40.3736	25.0933	60.992	65.8763	32.7934	77.5761	56.864	49.3218	30.197	44.3485	51.4512	51.2517	65.0614
58		40.8973	41.9031	36.5857	71.3782	87.0248	49.7588	38.883	29.5326	62.733	45.0049	30.6301	33.4792	18.2945	72.8255	54.3332	53.9216	41.415	40.3736	25.2736	61.002	65.4533	33.5702	76.8298	56.9534	49.3343	30.0856	44.1922	51.6497	51.2216	65.6206
59		40.021	41.34	36.0239	70.4459	84.7306	49.1047	38.9211	29.5641	62.892	44.8747	30.5885	33.6573	19.0987	73.0005	54.5612	55.2979	41.6002	40.3914	25.4679	61.1962	66.8416	33.5228	78.1055	57.0711	49.3177	29.9073	44.0818	51.8835	51.1959	66.0875
60		39.3642	41.368	36.0765	70.0799	86.7996	49.0633	38.9627	29.63	63.1183	44.7256	30.5774	33.8659	18.4311	74.1572	54.3195	54.1617	41.7496	40.4199	25.6497	61.258	66.0453	32.8401	77.3476	57.1561	49.3218	29.7296	43.911	52.1009	51.1573	66.563
61		39.1209	40.7314	36.2446	68.1373	87.7555	49.0467	39.0217	29.7104	63.3299	44.6303	30.5579	33.9347	18.7012	75.8336	53.5912	54.7547	41.8847	40.3843	25.8401	61.3586	67.0852	32.2137	78.7871	57.26	49.4467	29.5989	43.8732	52.3583	51.123	66.9437
62		38.0612	41.1584	36.1292	68.8508	86.9521	49.0343	39.0356	29.7995	63.5992	44.4705	30.5746	34.2741	18.6365	75.865	54.7855	53.8493	42.0055	40.3345	25.9801	61.5488	66.9965	31.961	78.2401	57.3452	49.6763	29.4773	43.7785	52.6958	51.0673	67.299
63		38.0916	40.8179	36.0009	68.3856	85.2268	49.0012	39.0391	29.8024	63.8644	44.3719	30.6357	34.4917	18.689	76.3631	54.8497	53.7366	42.1266	40.3274	26.1232	60.4667	67.7152	30.7437	79.1302	57.4684	49.9615	29.405	43.737	53.0486	51.0502	67.6617
64		36.7014	40.4419	35.7943	69.1875	85.5546	48.9722	38.9731	29.7046	64.0313	44.2998	30.708	34.6525	19.0418	77.9749	55.052	54.3754	42.2405	40.3025	26.2667	60.4966	67.6704	30.4521	80.492	57.5586	50.324	29.3559	43.7181	53.4389	51.1487	67.9987
65		36.9001	40.6451	36.1127	68.4988	85.6475	48.9516	38.8518	29.5841	64.2458	44.2317	30.786	34.8139	18.415	78.6569	54.1015	54.1799	42.3105	40.2031	26.4324	60.4831	67.553	31.1916	81.1088	57.706	50.7994	29.3386	43.7483	53.863	51.3763	68.2761
66		36.1237	40.5038	36.2677	71.1719	88.493	48.9227	38.7032	29.4696	64.4347	44.1674	30.8669	35.0678	18.3186	77.8586	55.6583	54.062	42.3547	40.1074	26.6287	60.5975	66.5054	32.0469	83.2217	57.8156	51.2443	29.3905	43.6879	54.4301	51.5659	68.4821
67		35.9276	40.3115	35.7387	71.9709	87.6308	48.9144	38.5103	29.3868	64.5662	44.1826	30.9536	35.3323	19.1762	78.4289	54.0788	54.5351	42.3879	39.9694	26.7217	60.8569	67.8948	33.0684	84.5815	57.9015	51.8787	29.4397	43.6728	54.9613	51.8211	68.7726
68		34.9948	39.7223	35.1085	72.2154	86.8504	48.8814	38.3626	29.3155	64.7032	44.1826	31.0405	35.1906	18.4069	77.9361	52.9293	53.2651	42.3842	39.8353	26.8121	60.992	67.7096	33.3127	88.1339	58.0354	52.4628	29.4975	43.6464	55.4511	52.0512	68.9071
69		35.2218	39.5365	35.8271	74.1344	87.5942	50.4243	38.2289	29.8542	64.8881	44.175	31.1191	35.6139	19.0052	77.0687	54.1196	54.4803	42.3658	39.6875	26.8889	61.002	68.5896	33.8829	91.994	58.1648	53.0481	29.5265	43.62	55.9448	52.3303	68.2261
70		34.7255	39.8953	35.4486	73.9017	85.8335	50.4073	38.1913	29.8744	64.994	44.1826	31.1922	35.6978	18.6769	76.4327	54.7901	54.0348	42.3842	39.5892	26.9301	61.1962	68.0974	34.0296	105.008	58.256	53.6256	29.5062	43.6162	56.489	52.4922	67.7389
71		34.4671	40.0211	35.2961	75.9171	85.9267	50.3862	38.1845	29.909	65.1744	44.1637	31.2457	35.6791	19.0133	75.9845	54.7717	54.4894	42.3953	39.5156	26.9824	61.258	67.8723	33.4753	126.101	58.3376	54.051	29.405	43.6162	56.9108	52.7029	67.6287
72		34.5531	39.5163	35.3772	76.8983	85.1557	50.3366	38.2221	29.9465	65.2754	44.1599	31.2739	35.8441	19.1639	75.2954	55.7095	53.642	42.3731	39.3896	27.0374	61.3586	68.6749	34.5452	145.77	58.4772	54.4704	29.2492	43.5898	57.3781	52.7733	67.971
73		33.6042	39.301	35.2022	77.9832	84.8933	50.3439	38.3248	29.9581	65.4246	44.1448	31.3077	35.9441	19.0052	74.1081	55.8446	53.89	42.4027	39.2953	27.1477	61.5488	68.6863	34.7397	162.707	58.5544	54.7924	29.0968	43.5898	57.6963	52.9408	68.6943
74		33.4632	38.5089	35.2345	76.9174	85.2126	50.3058	38.3969	29.9465	65.5367	44.141	31.3105	36.0912	18.9645	72.8436	58.3967	53.5071	42.4359	39.2012	27.2666	61.7323	69.1544	35.0514	170.725	58.651	55.1847	28.9334	43.5559	58.1262	53.0557	69.2784
75		33.0376	38.8867	35.2216	79.1565	83.9923	50.2847	38.4999	29.935	65.6757	44.1221	31.3077	36.2861	18.7983	73.4305	59.8417	53.3591	42.4691	39.1385	27.4135	61.6665	68.9713	35.7122	173.46	58.7622	55.5059	28.7962	43.5484	58.4722	53.1885	69.822
76		32.8237	38.7007	35.1505	79.949	82.5225	50.2804	38.5309	29.9061	65.7506	44.1939	31.3246	36.264	18.7942	72.8496	59.5442	53.5385	42.5061	39.0551	27.5998	61.7866	69.0342	35.3097	174.577	58.8397	55.9351	28.7021	43.5408	58.82	53.326	70.4271
77		32.8794	38.575	34.7802	78.7568	80.2359	50.2424	38.5378	29.8658	65.874	44.387	31.3105	36.1383	18.3427	71.4651	61.1982	52.7929	42.5357	38.996	27.8204	61.8728	68.9371	34.9045	171.496	58.9318	56.3766	28.6366	43.5823	59.0627	53.4594	70.997
78		32.2371	38.1603	35.2151	82.9347	82.8184	50.2298	38.4896	29.7679	66.0298	44.7791	31.3275	36.3239	19.1273	70.818	62.5577	53.0597	42.5579	38.9301	28.0645	72.7031	69.407	35.1926	170.965	59.0873	56.7836	28.6195	43.5898	59.2819	53.6556	71.3969
79		32.3475	38.9	35.335	83.7119	87.0757	50.2002	38.3591	29.6845	66.116	45.2547	31.3416	36.3428	19.2864	70.2697	63.4659	52.1089	42.569	38.8886	28.3635	72.0164	70.5093	35.5601	173.64	59.2383	57.2027	28.5883	43.6049	59.5606	53.8344	71.7991
80		32.228	37.7622	35.5202	85.6322	85.1344	50.1749	38.2358	29.5813	66.2292	45.7266	31.3698	36.526	18.928	70.0029	64.1634	51.7764	42.5838	38.809	28.7128	69.6423	69.6491	35.8555	169.942	59.3798	57.5817	28.5968	43.4731	59.7815	54.0812	72.4037
81		32.2785	37.5062	34.9022	86.9511	86.2142	50.1454	38.0547	29.524	66.3751	46.2494	31.4151	36.3648	19.1925	69.1573	65.0887	53.14	42.5505	38.7536	29.0559	66.225	70.8436	35.2203	170.453	59.5756	57.9774	28.5996	43.188	60.0772	54.2929	73.395
82		32.0399	37.9152	34.9408	85.5679	86.0344	50.1369	37.9934	29.5011	66.4616	46.6743	31.4377	36.5482	19.0255	68.5878	64.9058	52.5051	42.5653	38.7018	29.4563	65.6751	69.4531	35.0545	164.421	59.7621	58.289	28.6565	42.8671	60.3692	54.5687	74.9843
83		32.3705	37.0335	35.3415	86.5162	87.1485	50.0906	37.9389	29.4954	66.6623	47.0308	31.4745	36.3176	18.7254	68.4406	65.1588	51.563	42.5542	38.6846	29.8599	64.6994	70.2232	35.6283	170.677	59.959	58.6165	28.6907	42.5961	60.6875	54.782	76.4342
84		31.9987	37.136	35.1505	86.379	87.1412	50.078	37.9491	29.5097	66.7764	47.3295	31.5028	36.3207	19.1721	68.6446	65.2883	52.4433	42.532	38.7018	30.3227	63.9099	70.3398	36.4489	171.883	60.2208	58.8875	28.7363	42.3412	60.9823	55.124	77.9577
85		32.6337	36.9216	35.1698	85.1548	87.7115	50.0611	38.024	29.5326	66.9561	47.5656	31.5425	36.5228	18.928	68.1526	67.2005	51.8026	42.5579	38.7191	30.8194	63.3368	70.0661	35.9961	172.191	60.4688	59.1792	28.742	42.1499	61.2331	55.4816	78.9887
86		32.8144	36.556	35.4161	87.7765	86.0488	50.0359	38.0957	29.5641	67.0762	47.7464	31.5624	36.3396	18.7052	68.7127	66.7353	51.65	42.6134	38.7675	31.339	63.2021	69.6433	35.2973	168.816	60.7377	59.5358	28.6878	42.0324	61.4698	55.8921	79.9621
87		32.6661	37.4771	35.1408	85.4608	87.2944	50.0148	38.2632	29.63	67.2184	47.847	31.5567	36.5893	18.7214	67.7368	68.5361	52.3772	42.6393	38.8332	31.8882	63.0366	69.4588	35.1465	155.545	60.9976	59.8943	28.6053	41.9116	61.7732	56.3333	80.75
88		32.3844	36.3002	35.102	87.1038	86.5028	49.9908	38.3797	29.7104	67.2184	47.9357	31.5794	36.6115	18.8671	67.877	68.355	51.9819	42.6505	38.892	32.471	63.3524	69.8341	35.7371	139.101	61.2888	60.3639	28.4379	41.8421	61.9661	56.8668	81.1204
89		32.495	36.6162	35.3447	85.6751	87.9908	50.0022	38.5137	29.7995	67.1856	47.9922	31.5766	36.4849	18.7335	67.6025	69.5637	52.0695	42.6356	38.9648	33.1133	63.957	69.782	35.9242	128.694	61.5357	60.9219	28.206	41.7436	62.2003	57.4142	81.8534
90		32.4766	36.2624	35.4714	86.9801	88.5894	49.9518	38.6239	29.8024	67.1801	48.0246	31.551	36.4817	19.1966	67.3682	67.7473	53.2741	42.6282	39.062	33.7667	66.0736	69.9906	35.9555	121.712	61.8394	61.5842	28.0793	41.7326	62.4097	58.0143	82.8167
91		32.5227	36.9504	35.1117	89.5734	88.8941	49.9319	38.648	29.7046	67.3061	48.0488	31.517	36.6401	18.5599	66.9184	66.8126	53.2115	42.669	39.142	34.4349	60.992	70.264	35.7433	114.785	62.1088	62.2918	27.95	41.718	62.625	58.6151	83.8815
92		32.8515	36.7051	35.3447	89.3185	89.3346	49.9181	38.6273	29.5841	67.4817	48.0569	31.5	36.5228	19.0255	65.8478	68.8598	53.0731	42.7098	39.2918	35.1342	61.002	70.6674	35.1127	114.991	62.3947	62.9076	27.8575	41.6634	62.8409	59.2948	84.4332
93		32.9445	37.1905	35.6408	89.2736	88.7973	50.523	38.5103	29.4696	67.6854	48.0407	31.4462	36.4469	18.7578	65.5488	68.1236	53.3457	42.7803	39.4421	35.8462	61.1962	70.7437	35.9617	133.756	62.6921	63.5082	27.8127	41.6743	63.0059	59.8781	84.8565
94		32.5782	36.5528	35.7289	92.2369	85.7047	50.4975	38.3866	29.3868	67.8344	48.0731	31.4066	36.5862	18.4995	65.1865	69.2023	53.9669	42.8956	39.6173	36.5911	61.258	70.9495	36.1968	148.049	62.9082	63.9989	27.7819	41.6561	63.2386	60.4966	85.2611
95		33.1589	37.3417	35.5365	90.2899	87.2214	50.4412	38.2255	29.3155	68.0557	48.1176	31.3727	36.564	18.774	64.1641	69.1622	54.189	42.985	39.8177	37.2759	61.3586	69.8978	36.2188	148.976	63.0734	64.4141	27.7791	41.6561	63.3682	61.1209	85.6678
96		33.3038	36.7687	35.4064	91.2653	87.0175	50.4243	38.1435	29.2727	68.2721	48.061	31.319	36.5608	18.9564	64.1057	67.8594	54.2617	43.0821	40.0861	37.8845	61.5488	70.4332	35.6097	143.637	63.2338	64.7576	27.7931	41.6488	63.6178	61.7613	86.126
97		33.033	36.4232	35.2151	91.158	85.0067	50.4073	38.1332	29.2784	68.4503	48.069	31.2626	36.7227	18.6043	65.0195	68.2872	54.5122	43.213	40.3772	38.469	61.7323	70.5561	35.79	140.059	63.3582	65.0071	27.8211	41.6415	63.8057	62.3875	86.4732
98		33.4491	37.4255	35.3804	91.158	85.9196	50.3862	38.1606	29.2841	68.6177	47.968	31.2344	36.7195	18.5156	64.9227	68.6268	54.3937	43.3516	40.7056	39.0182	61.6665	70.299	35.7651	132.314	63.5401	65.2666	27.8659	41.627	63.994	62.9834	86.1402
99		33.4304	37.1649	35.569	89.0943	86.51	50.3366	38.2632	29.8542	68.7575	47.843	31.2175	36.6052	18.427	64.751	66.9232	55.5435	43.5509	41.108	39.6327	61.7866	70.5678	35.8711	126.134	63.6547	65.443	27.9192	41.6597	64.2249	63.564	85.6537
100		33.4538	37.1745	35.1601	90.0554	87.4039	50.3439	38.3831	29.8744	68.8863	47.666	31.2344	36.6084	18.7012	64.7992	68.5077	54.7959	43.7244	41.5024	40.215	61.8728	71.3987	36.1089	128.773	63.853	65.6375	27.922	41.6707	64.3986	64.1075	85.0725
101		33.623	37.2451	35.0504	88.9005	86.5389	50.3058	38.5275	29.909	69.0155	47.4575	31.226	36.6686	18.6325	64.8475	67.7529	56.2579	43.8265	41.8887	40.8898	72.7031	71.3868	35.8867	131.698	64.073	65.8364	27.9192	41.729	64.5622	64.6502	84.5579
102		33.6749	37.2644	34.9666	87.2788	84.5613	50.2847	38.7032	29.9465	69.1054	47.2577	31.2457	37.0448	18.8064	63.6719	67.8033	57.0852	43.8946	42.3735	41.5655	72.0164	71.8927	36.4711	128.098	64.2884	66.025	27.8351	41.7873	64.7261	65.1919	83.9365
103		33.7314	37.8761	34.7288	84.518	84.1464	50.2804	38.8207	29.9581	69.2519	47.0149	31.271	36.8436	19.168	65.2242	67.8258	56.824	43.9743	42.8662	42.2385	69.6423	70.6967	36.3668	121.796	64.5467	66.2505	27.7288	41.8787	64.8162	65.7057	83.4703
104		33.9346	37.419	34.636	85.0128	84.8226	50.2424	38.928	29.9465	69.3478	46.7771	31.3275	36.9106	18.2785	64.4889	68.5417	57.2043	44.0616	43.3971	42.9234	66.225	71.8449	36.509	113.313	64.7848	66.5669	27.6395	41.9701	64.8427	66.2776	82.4178
105		34.3287	36.9663	34.505	84.6238	84.9642	50.2298	38.9003	29.935	69.4495	46.5717	31.3811	36.6433	18.3748	64.1641	66.9232	57.6349	44.1871	39.3896	43.5676	65.6751	72.0842	36.3889	107.077	65.045	66.7942	27.5754	42.0911	64.9064	66.8542	81.1735
106		34.3525	36.48	34.4539	82.3706	86.1495	50.2002	38.793	29.9061	69.5626	46.3711	31.432	37.0736	17.8552	62.4237	67.2783	57.5389	44.3511	39.2953	44.1469	60.992	71.6482	36.5312	103.663	65.3009	67.1131	27.542	42.1425	64.9064	67.3586	80.2304
107		34.0103	36.9504	34.3139	81.7087	85.3834	50.1749	38.586	29.8658	69.625	46.1554	31.517	36.6877	18.6204	62.1501	67.2505	57.7695	44.5194	39.2012	44.7553	61.002	71.9704	37.0276	101.117	65.5738	67.4869	27.4892	42.2197	64.8905	67.8945	79.7795
108		34.4289	37.5094	34.0285	82.2268	86.7561	50.1454	38.3557	29.7679	69.7554	45.9952	31.5681	37.1377	18.4351	60.8747	67.2505	57.2234	44.6805	39.1385	45.3312	61.1962	72.1201	37.1621	97.4617	65.8478	67.9111	27.4725	42.2859	64.8905	68.3339	80.119
109		34.4671	36.4642	34.2789	78.6849	84.7518	50.1369	38.1298	29.6845	69.8123	45.8861	31.6448	36.8914	18.4874	59.932	68.5928	56.6394	44.8421	39.0551	45.8856	61.258	72.2041	36.6135	96.4266	66.1391	68.2965	27.4558	42.3117	64.8533	68.838	81.4994
110		34.6057	37.1103	33.7636	80.3484	86.0057	50.0906	37.9729	29.5813	69.8976	45.7849	31.6903	37.3917	18.1383	59.5003	67.6353	56.5686	45.0003	38.996	46.469	61.3586	72.3243	37.3647	96.266	66.3557	68.6751	27.478	42.2749	64.7738	69.323	82.0746
111		34.8024	36.721	33.9211	77.0195	85.7548	50.078	37.8981	29.524	69.9431	45.7538	31.7501	37.1666	18.4673	58.6848	68.8826	57.2138	45.1434	38.9301	47.0103	61.5488	72.0662	36.766	93.9623	66.6002	69.1873	27.5031	42.216	64.7897	69.743	82.31
112		34.9659	38.0817	33.9275	76.1817	85.7476	50.0611	37.8947	29.5011	69.9716	45.7849	31.7957	37.08	19.0052	58.4412	68.3154	57.0329	45.248	38.8886	47.593	61.7323	72.1681	37.1044	92.9994	66.8565	69.648	27.5754	42.0801	64.7367	70.137	82.4111
113		34.9178	38.1406	34.0665	75.7287	84.7165	50.0359	37.9389	29.4954	70.0172	45.7693	31.8557	37.048	18.1903	57.4712	67.6242	57.5006	45.3412	38.809	48.0593	61.6665	72.68	36.6992	91.1364	67.0973	70.177	27.6507	41.8458	64.6944	70.441	82.3774
114		35.2315	37.2676	33.8108	75.1042	87.3309	50.4243	38.0309	29.5097	70.1141	45.8082	31.8785	36.8659	18.5035	56.5774	69.3913	57.7021	45.3917	38.7536	48.6115	61.7866	73.2935	37.3035	91.7198	67.2564	70.6327	27.7177	41.576	64.6838	70.914	82.2898
115		35.3962	37.9902	33.4876	74.9613	86.7851	50.4073	38.1366	29.5326	70.1655	45.8082	31.8871	37.0672	18.4351	57.409	67.0617	57.4097	45.3801	38.7018	49.1605	61.8728	73.0134	37.0596	90.9855	67.4655	71.0531	27.7847	41.1522	64.6732	71.3786	82.1821
116		35.5128	37.772	33.8802	74.1467	85.0422	50.3862	38.294	29.5641	70.2284	45.8082	31.8785	37.1537	18.2985	56.4312	70.0137	57.4862	45.3256	38.6846	49.7272	72.7031	73.4278	37.9613	91.0081	67.7029	71.3803	27.8183	40.7746	64.6679	71.7992	82.0612
117		35.6637	37.837	33.447	72.7069	84.4415	50.3366	38.4243	29.63	70.2512	45.7577	31.8728	37.0192	18.3708	57.0417	68.7461	57.7262	45.1976	38.7018	50.2612	72.0164	73.9803	37.6491	89.2922	67.8192	71.6663	27.7959	40.5171	64.705	72.2459	81.8802
118		35.6686	37.5547	33.7983	71.757	86.3728	50.3439	38.5206	29.7104	70.3142	45.6878	31.8671	37.3112	17.8751	56.7949	69.4028	57.7118	44.9539	38.7191	50.8683	69.6423	73.1472	37.6264	91.5755	68.0578	71.8696	27.74	40.3213	64.7844	72.8083	81.6662
119		35.6247	38.2915	33.1478	71.2485	84.2025	50.3058	38.5034	29.7995	70.4116	45.6412	31.8528	36.9265	18.3668	55.78	69.5119	57.3379	44.6153	39.3896	51.3997	66.225	73.5625	36.9126	90.3324	68.2414	72.2005	27.6451	40.2467	64.9224	73.2912	81.4994
120		35.6491	37.5806	33.2691	71.4313	85.9267	50.2847	38.4278	29.8024	70.4345	45.6063	31.8528	36.8532	18.1383	56.1305	69.5522	58.2282	44.1224	39.2953	51.9705	65.6751	73.6483	37.8472	90.0935	68.4759	72.478	27.5058	40.2112	65.1458	73.7593	81.3263
121		36.0501	37.5935	33.1354	70.8021	85.6117	50.2804	38.2871	29.7046	70.4804	45.5753	31.8699	37.1858	18.6204	55.6776	70.6593	57.5533	43.6413	39.2012	52.4765	66.8488	74.4504	37.6977	90.7823	68.6606	72.8576	27.3226	40.1863	65.3165	74.2485	81.147
122		36.4291	37.3739	32.5855	70.2423	85.6761	50.2424	38.123	29.5841	70.5493	45.5792	31.8699	37.2661	17.9946	55.9761	70.0253	59.0379	43.1643	39.1385	53.0354	66.1276	74.0358	37.7042	90.1084	68.8403	73.375	27.1318	40.0588	65.5841	74.6131	80.9813
123		36.2812	37.6032	32.0051	69.0789	85.2055	50.2298	37.9695	29.4696	70.578	45.5753	31.8928	37.048	18.1423	56.7144	68.7915	59.0624	42.7061	39.0551	53.5415	65.1988	73.1594	38.0855	90.295	69.0035	74.4263	26.8923	39.9422	65.8689	75.0652	80.8226
124		36.8404	37.7687	32.3739	69.5891	86.1351	50.2002	37.8437	29.3868	70.6355	45.5947	31.9271	37.1987	17.6765	55.8686	70.8523	58.7636	42.2957	38.996	54.0202	64.6253	74.556	37.1782	91.7198	69.2009	76.3653	26.6703	39.8469	66.1928	75.4769	80.7236
125		36.523	37.303	32.1237	68.703	86.7198	50.1749	37.8097	29.3155	70.67	45.6335	31.9529	37.1377	18.3427	55.3204	71.3816	59.4071	41.9652	38.9301	54.4936	63.8822	74.4628	37.8896	90.2726	69.4046	78.9282	26.4031	39.8293	66.5672	75.7919	80.5654
126		36.746	37.39	32.0112	67.873	87.1923	50.1454	37.8335	29.2727	70.7045	45.649	32.0159	37.3692	17.9547	56.1399	70.1702	61.0221	41.6184	38.8886	54.9661	63.2539	74.7116	37.098	90.1009	69.5634	81.6655	26.1644	39.8399	66.8561	76.1082	80.447
127		36.8454	36.928	31.4644	67.9292	85.7691	50.1369	37.8709	29.2784	70.7333	45.6723	32.0589	37.279	18.6406	55.5521	71.14	60.8199	41.2919	38.809	55.4513	62.6811	74.6493	37.355	89.9371	69.7682	84.1817	25.9915	39.9104	67.2725	76.4321	80.2632
128		36.935	36.8132	31.5064	67.6881	86.6764	50.0906	37.9559	29.8542	70.7678	45.6839	32.1106	37.234	17.7955	55.7707	70.5192	59.4664	40.9672	38.7536	55.9033	62.1949	74.0667	38.751	90.865	69.9278	86.1583	25.8193	39.9634	67.5589	76.7825	80.1649
129		36.945	36.8961	31.5215	67.7553	85.9196	50.078	38.0854	29.8744	70.837	45.7732	32.171	37.5144	17.9627	55.2973	69.8865	60.5127	40.6945	38.7018	56.3912	61.8591	74.7116	37.4002	91.2044	70.1221	87.8898	25.7146	40.0907	67.9185	77.1597	80.0536
130		37.4	36.721	31.5095	68.6632	85.3549	50.0611	38.1879	29.909	70.8774	45.851	32.2286	37.1249	17.4431	54.8963	71.0518	61.0676	40.4303	38.6846	56.7654	61.3485	73.7957	38.549	91.4845	70.2883	88.8888	25.6342	40.2005	68.1853	77.5009	79.9425
131		36.9998	37.4771	30.7811	67.0918	84.9146	50.0359	38.27	29.9465	70.9409	45.9523	32.3007	37.605	18.0664	55.501	70.9227	60.7795	40.1744	38.7018	57.1372	61.027	75.0865	38.3578	90.3399	70.4549	89.3071	25.5861	40.3817	68.3637	77.8563	79.8642
132		37.2446	37.3739	31.129	67.1029	85.5617	50.0148	38.2734	29.9581	70.9929	46.089	32.3411	37.353	17.7241	55.3667	69.8172	60.8148	39.9056	38.7191	57.6346	60.8519	75.3313	37.9222	89.1963	70.6622	89.366	25.5139	40.535	68.509	78.1304	79.7274
133		37.4804	37.6778	30.9562	67.5986	85.3122	49.9908	38.1708	29.9465	71.0276	46.2612	32.4075	37.3337	18.0065	54.9652	70.9344	60.7593	39.6592	38.7675	58.0163	60.6174	75.8678	37.4679	90.2427	70.7719	88.9474	25.4739	40.5778	68.5818	78.4503	79.6558
134		36.935	37.419	31.2156	66.8205	84.8226	50.0022	37.9559	29.935	71.0681	46.4064	32.451	37.6018	18.2504	54.3611	70.327	61.1741	39.4383	38.8332	58.3809	60.3788	75.3627	38.3973	89.8999	70.9396	88.5381	25.4499	40.6529	68.6098	78.7652	79.5842
135		37.3147	37.197	31.2994	67.7105	86.4883	49.9518	37.7012	29.9061	71.0796	46.552	32.5031	37.3402	18.1783	54.6075	71.2636	60.6988	39.2288	38.892	58.8348	60.1707	74.4566	39.134	91.3859	71.1251	87.8051	25.4099	40.7209	68.6322	79.0684	79.4868
136		37.6112	37.9413	30.8404	66.1441	87.2141	49.9319	37.4375	29.8658	71.1259	46.6585	32.5466	37.0864	17.9786	54.6258	71.299	61.699	38.9923	38.9648	59.1701	60.1001	75.2936	38.2625	91.621	71.2297	86.9142	25.4046	40.7997	68.6434	79.321	79.4414
137		37.5608	37.8403	30.7752	65.7568	86.1351	49.9181	37.249	29.7679	71.1781	46.7336	32.5524	37.279	18.1583	54.5253	70.2283	61.3164	38.788	38.9301	59.5413	59.9422	75.2873	38.2001	91.697	71.3985	86.2311	25.3593	40.9002	66.2578	79.5288	79.383
138		37.3699	37.8305	30.873	67.4032	87.0248	50.523	37.2188	29.6845	71.1781	46.8166	32.5698	37.2308	17.7161	54.1384	71.4761	61.4997	38.5878	38.8886	59.9147	59.8451	76.0646	38.4105	92.162	71.556	85.5047	25.3327	40.9397	71.5205	79.809	79.3053
139		37.6213	38.0556	31.3563	65.8602	84.7306	50.4975	37.2356	29.5813	71.1954	46.8404	32.593	37.2436	17.5419	54.2247	70.7236	61.3113	38.4434	38.809	60.2605	59.7566	76.23	39.0839	90.7372	71.6845	84.9241	25.237	40.8679	81.5743	80.0705	79.2794
140		37.9496	38.1832	30.8523	67.5986	86.7996	50.4412	37.3297	29.524	71.2476	46.8443	32.6018	37.2276	18.2785	53.7675	70.7704	61.8475	38.2547	38.7536	60.5434	59.8535	75.9249	38.5424	90.8575	71.8485	84.5	25.131	40.7961	92.9636	80.3001	79.2406
141		37.9598	38.0556	30.9919	65.8384	87.7555	50.4243	37.4611	29.5011	71.2476	46.8285	32.6076	37.1153	17.9866	53.912	71.9327	61.408	38.0634	38.7018	60.8275	59.6976	76.4278	38.8173	91.7122	72.0247	84.2301	25.0172	40.8463	93.581	80.6359	79.1759
142		37.6162	38.3902	30.7663	66.4238	86.9521	50.4073	37.6436	29.4954	71.2708	46.7454	32.6105	37.1955	17.9149	53.8623	71.1224	60.5579	37.8319	38.6846	61.1179	59.7418	75.2245	38.9038	92.0093	72.1423	84.3269	24.938	40.9361	93.0944	80.8474	79.1242
143		37.3799	38.239	31.2874	66.4842	85.2268	50.3862	37.8845	29.5097	71.3289	46.6862	32.6076	37.0736	17.4195	53.6233	71.2872	62.7303	37.5913	38.7018	61.3945	59.7158	75.5769	39.3955	91.8416	72.3133	84.7222	24.8404	40.9469	92.58	80.9997	79.0467
144		38.1678	37.9837	31.0128	65.9038	85.5546	50.3366	38.1537	29.5326	71.3754	46.6191	32.6366	37.1024	17.9627	54.4705	70.4143	61.8321	37.3012	38.7191	61.6318	59.7517	76.6005	39.4124	91.2573	72.4314	85.6382	24.7589	40.9793	92.122	81.1324	78.9951
145		38.0764	37.5353	30.8671	67.7049	85.6475	50.3439	38.3454	29.5641	71.3579	46.5875	32.6512	37.2854	17.7519	55.4269	70.3096	63.2522	37.006	39.3896	61.8902	59.6338	76.2874	39.2981	91.4996	72.5616	86.5079	24.6827	41.0729	91.7119	81.2986	78.9178
146		37.8181	37.6162	30.6952	66.2263	88.493	50.3058	38.3866	29.63	71.3812	46.6033	32.6541	37.2726	17.736	57.3612	69.4889	63.0377	36.6892	39.2953	62.0528	59.8107	75.6969	39.2177	92.2003	72.7394	87.5887	24.6224	41.3909	91.3038	81.5252	78.8598
147		38.1831	37.5579	31.0068	67.7553	87.6308	50.2847	38.3077	29.7104	71.387	46.6388	32.6483	37.3595	18.1343	58.8657	69.8749	63.2522	36.4271	39.2012	62.2976	59.9091	76.1282	38.9271	91.8873	72.8345	88.7937	24.5935	41.7581	90.9353	81.7927	78.8341
148		38.051	37.5644	30.4827	66.8039	86.8504	50.2804	38.1059	29.7995	71.3347	46.6743	32.6541	37.3305	18.3146	59.6885	69.748	62.9542	36.2685	39.1385	62.492	59.8486	75.9503	39.7634	91.8721	72.9594	89.8387	24.5281	42.1462	90.5534	82.014	78.7762
149		38.6323	37.12	30.8315	68.2106	87.5942	50.2424	37.8505	29.8024	71.387	46.6743	32.6483	37.2822	18.0225	60.2764	69.1565	63.4621	36.1795	39.0551	62.6869	59.8402	77.0632	39.3586	92.0474	73.1323	90.7772	24.5359	42.4704	90.203	82.1485	78.7633
150		38.0104	37.1937	30.9414	67.2306	85.8335	50.2298	37.6233	29.7046	71.3637	46.7099	32.6424	37.2244	17.9587	60.8949	69.2366	64.0852	36.1894	38.996	62.8876	59.8205	76.7159	38.731	90.8124	73.2518	91.6886	24.5726	42.7779	93.581	82.4046	78.7184
151		38.1628	37.2484	30.9146	68.2049	85.9267	50.2002	37.532	29.5841	71.3173	46.7612	32.6221	37.1698	17.9627	61.2344	70.4376	63.6357	36.1763	38.9301	63.0424	59.8191	76.4214	40.2949	91.2346	73.4254	92.3882	24.5883	43.1095	93.0944	82.6074	78.622
152		38.0257	36.944	30.4297	66.8924	85.1557	50.1749	37.5557	29.4696	71.3579	46.8364	32.6076	37.0416	17.5537	60.8343	68.4115	62.8969	36.1335	38.8886	63.1665	59.8549	75.9059	39.2679	92.4223	73.5333	92.8861	24.5857	43.3829	92.58	82.9057	78.6285
153		38.6067	36.5402	30.9592	67.2696	84.8933	50.1454	37.6368	29.3868	71.387	46.9077	32.6163	36.9776	17.7836	61.1025	67.9324	59.4071	36.0644	38.809	63.296	59.8845	76.5493	39.7736	91.7731	73.6414	93.302	24.5255	43.5559	92.122	83.1234	78.5579
154		37.8029	36.6956	31.3863	67.0752	85.2126	50.1369	37.7961	29.3155	71.3812	46.9672	32.6424	37.0896	17.6289	60.5372	69.5407	61.0221	35.9659	38.7536	63.4673	59.7601	76.7929	40.8218	93.495	73.7678	93.7199	24.481	43.4881	91.7119	83.3828	78.5579
155		37.9446	36.8578	31.138	66.8647	83.9923	50.0906	37.9763	29.2727	71.3695	47.0069	32.6832	37.1666	17.38	59.9021	68.0055	60.8199	35.8676	38.7018	63.5245	59.9584	76.4342	40.4768	92.5989	73.9003	93.9374	24.3557	43.3116	91.3038	83.5333	78.5323
156		38.1272	37.1488	31.2425	66.71	82.5225	50.078	38.205	29.2784	71.3986	47.0427	32.7035	37.0256	17.9866	58.7092	69.4315	59.4664	35.7629	38.6846	63.613	59.8437	77.089	39.7939	92.0169	74.003	94.1789	24.2438	43.1132	90.9353	83.691	78.513
157		38.3104	37.2676	30.8493	65.8602	80.2359	50.0611	38.4518	29.2841	71.416	47.0268	32.756	37.2629	17.4984	59.165	67.0118	60.5127	35.6747	38.7018	63.7851	59.8929	77.4901	40.9466	94.5737	74.0936	94.2257	24.2126	42.9155	90.5534	83.7802	78.4682
158		38.4583	37.3545	31.3893	67.3809	87.5942	50.0359	38.6791	29.3212	71.4102	47.0149	32.8056	37.0096	17.4037	58.1501	68.4341	61.0676	35.59	38.7191	63.8374	59.9471	77.1019	40.3154	92.93	74.2207	94.3428	24.2776	42.7185	90.203	83.8834	78.4554
159		38.3766	38.6279	31.2276	68.686	85.8335	50.4243	38.8172	29.3896	71.4509	46.9553	32.8464	37.3659	17.5024	59.0765	69.5867	60.7795	35.5118	38.7675	63.9472	59.9485	76.6646	40.2059	92.6604	74.342	94.2335	24.4001	42.5628	89.8541	84.0211	78.4426
160		38.6733	38.049	31.4854	66.8371	85.9267	50.4073	38.8345	29.461	71.4102	46.8681	32.902	37.2083	17.1558	58.0775	66.6746	60.8148	35.4598	38.8332	64.0363	59.9175	77.4252	41.379	93.2934	74.4392	93.8985	24.5255	42.4704	93.581	84.1383	78.4298
161		38.4175	38.3507	31.6812	65.3825	85.1557	50.3862	38.7308	29.7104	71.4335	46.7336	32.9283	36.9776	17.7519	57.841	66.202	60.8199	35.3949	38.892	64.1149	60.1114	78.1681	41.0231	91.9864	74.5486	93.2942	24.6617	42.3818	93.0944	84.3249	78.4106
162		38.7502	38.4495	31.3533	68.3913	84.8933	50.3366	38.5137	29.7995	71.4451	46.5836	32.94	37.096	17.5894	58.4314	66.6746	59.4664	35.3332	38.9301	64.2463	60.1707	77.7305	40.9536	92.9223	74.6095	92.587	24.772	42.308	92.58	84.5604	78.4234
163		38.3409	37.9119	31.6691	67.0308	85.2126	50.3439	38.2495	29.8024	71.416	46.4222	32.9517	37.0736	17.5814	58.4995	67.5403	60.5127	35.2587	38.8886	64.2831	60.2598	77.3022	40.8911	91.4541	74.7192	91.575	24.9063	42.205	92.122	84.6923	78.3914
164		38.489	38.4363	31.8898	66.8149	83.9923	50.3058	38.0445	29.7046	71.4335	46.2377	32.9605	37.096	17.4668	58.3197	66.7077	61.0676	35.2264	38.809	64.4253	60.4667	78.1288	40.7388	93.635	74.7802	90.635	24.9802	42.1793	91.7119	84.7897	78.385
165		38.5299	37.9935	31.7869	66.314	83.9923	50.2847	38.0036	29.5841	71.3521	46.0811	32.9868	36.7576	17.5577	58.7092	66.9398	60.7795	35.2005	38.7536	64.4939	60.4966	78.155	41.0335	93.7595	74.9085	89.2409	24.9987	42.0911	91.3038	84.9499	78.3722
166		38.2289	37.85	31.6148	65.1611	83.9923	50.2804	38.0615	29.4696	71.3347	45.9406	33.0132	36.8819	17.2658	58.3488	66.4324	60.8148	35.1811	38.7018	64.5203	60.4831	78.0699	40.6731	93.1927	74.9881	88.1236	24.9723	42.1535	90.9353	85.0266	78.3722
167		38.4481	37.7947	31.9686	66.7597	83.9923	50.2424	38.1366	29.3868	71.3579	45.8238	33.0191	37.2051	17.4905	59.5102	66.2294	60.7593	35.1488	38.6846	64.6048	60.5975	78.7338	40.8114	93.0303	75.0861	88.0367	24.901	42.3338	90.5534	85.1104	78.3211
168		38.5657	37.4255	31.9838	65.8602	86.7996	50.2298	38.2666	29.3155	71.3695	45.7383	33.0543	36.9617	17.3761	59.1207	66.5589	61.1741	35.1423	38.7018	64.6524	60.8569	78.2402	40.9189	92.4453	75.1658	88.7133	24.8062	42.5443	90.203	85.2013	78.353
169		38.346	37.5773	32.429	66.9034	87.7555	50.2002	38.4621	29.2727	71.3637	45.6878	33.0895	37.0352	17.2894	58.5434	65.6893	60.6988	35.1488	38.7191	64.6841	60.992	77.8609	41.365	92.9145	75.2518	89.7795	24.6932	42.6777	89.8541	85.1873	78.353
170		38.3971	36.7178	32.0598	64.892	86.9521	50.1749	38.6549	29.2784	71.3695	45.6645	33.1453	37.0736	17.53	58.1888	65.3045	61.699	35.11	39.3896	64.6894	61.002	78.3452	41.2461	93.3166	75.2948	91.0248	24.6224	42.7965	89.4624	85.3203	78.3722
171		38.5043	36.6321	32.1054	65.8657	85.2268	50.1454	38.8415	29.2841	71.3231	45.715	33.1777	36.8468	17.3919	58.4655	64.8683	61.3164	35.1068	39.2953	64.7212	61.1962	78.0568	41.4105	94.5344	75.4056	92.1518	24.5464	42.8373	89.19	85.4114	78.3914
172		37.9395	36.686	32.1328	63.9694	85.5546	50.1369	38.9592	29.8542	71.3405	45.7655	33.2395	36.8213	17.6091	57.2704	65.7708	61.4997	35.1004	39.2012	64.7424	61.258	77.9588	42.2909	92.9531	75.4363	93.2094	24.5019	42.949	88.9333	85.4675	78.3211
173		38.3766	36.5085	32.4873	65.0533	85.6475	50.0906	38.9662	29.8744	71.3347	45.851	33.2719	36.8436	17.2855	57.2179	64.8253	61.3113	35.1359	39.1385	64.7583	61.3586	79.0714	41.9213	93.5417	75.4856	93.8985	24.4575	43.0161	90.5534	85.6362	78.3147
174		38.1272	36.4548	31.9231	65.5287	88.493	50.078	38.8276	29.909	71.3173	45.8978	33.3162	36.6084	17.3761	56.2572	65.7817	61.8475	35.1456	39.0551	64.7	61.5488	78.7932	41.9886	93.5339	75.5535	94.2959	24.4575	43.1431	90.203	85.5799	78.3211
175		38.0866	36.1649	32.2914	65.2852	87.6308	50.0611	38.5929	29.9465	71.294	45.9718	33.3546	36.6941	17.4905	55.8967	63.9618	61.408	35.1004	38.996	64.7371	61.7323	78.5162	42.6921	93.1463	75.5967	94.4054	24.4967	43.2854	93.581	85.5869	78.3019
176		38.1221	36.7242	32.0902	64.5599	86.8504	50.0359	38.3557	29.9581	71.3057	45.9835	33.396	37.189	17.1401	55.2048	65.364	60.5579	35.0487	38.9301	64.663	61.6665	78.424	42.1022	94.197	75.6522	94.4657	24.5438	43.4205	93.0944	85.6221	78.3019
177		38.5913	36.8993	32.6132	64.4691	87.5942	50.0148	38.1938	29.9465	71.3115	45.9991	33.4699	36.8086	17.7161	55.4315	64.2537	62.7303	34.9553	38.8886	64.6207	61.7866	78.3189	42.1235	90.9855	75.6955	94.5071	24.6145	43.4693	92.58	85.6221	78.2955
178		38.1628	37.0015	32.4198	64.5172	86.7996	49.9908	38.1435	29.935	71.2592	45.9874	33.5351	36.7735	17.1323	55.2557	63.3766	61.8321	34.8717	38.809	64.5308	61.8728	78.8792	41.8399	93.6505	75.7573	94.4601	24.6696	43.4994	92.122	85.5237	78.3019
179		38.0815	36.9216	32.4229	64.5225	87.7555	50.0022	38.1674	29.9061	71.2534	45.9367	33.6212	36.901	17.4747	55.6916	64.0997	63.2522	34.7818	38.7536	64.4728	61.9708	78.7007	42.3766	92.5451	75.8316	94.4914	24.7116	43.4581	91.7119	85.5097	78.3083
180		38.2085	37.4965	32.564	63.8107	86.9521	49.9518	38.2632	29.8658	71.2766	45.8705	33.7194	36.6877	17.2147	55.4686	63.6343	63.0377	34.7145	38.7018	64.3726	61.9084	78.4898	42.3159	93.9311	75.8502	94.8108	24.7641	43.507	91.3038	85.4886	78.3211
181		38.2594	37.461	32.3464	63.3894	85.2268	49.9319	38.4106	29.7679	71.2012	45.8432	33.8327	37.0672	17.0931	56.1305	63.5343	63.2522	34.6505	38.6846	64.2568	61.9505	78.3452	42.4803	92.4991	75.8997	95.3333	24.8299	43.6237	90.9353	85.4535	78.2891
182		38.2085	37.8793	32.5087	63.816	85.5546	49.9181	38.5412	29.6845	71.1723	45.8005	33.9522	36.7767	17.317	56.8091	62.237	62.9542	34.5993	38.7018	64.0625	62.0929	78.4964	42.6202	92.4377	75.8997	95.8965	24.8589	43.7748	90.5534	85.4184	78.2827
183		37.8231	38.0425	32.7794	64.3838	85.6475	50.523	38.6584	29.5813	71.0912	45.7655	34.0631	36.8181	16.6714	57.0322	63.0781	63.4621	34.5769	38.7191	63.942	62.1235	79.151	41.893	93.6661	75.9369	96.4714	24.8773	43.9565	90.203	85.3904	78.2827
184		38.3715	38.3474	32.4168	63.8477	88.493	50.4975	38.7792	29.524	71.0796	45.7188	34.1863	36.583	16.8701	57.2084	62.7549	64.0852	34.5482	38.7675	63.7486	62.1118	79.4906	42.3373	93.2159	75.9555	96.9213	24.8589	44.1846	89.8541	85.5026	78.3338
185		38.0307	37.6519	32.6654	64.5652	87.6308	50.4412	38.8276	29.5011	71.0218	45.7188	34.2767	36.8595	17.38	58.0727	62.3248	63.6357	34.5194	38.8332	63.5089	62.1577	78.5227	42.7604	93.6972	75.9617	97.5355	24.822	44.402	93.581	85.594	78.3338
186		37.9192	37.4513	32.7887	62.4925	86.8504	50.4243	38.7896	29.4954	70.9698	45.7771	34.3732	36.7195	17.3406	57.2275	62.8122	62.8969	34.513	38.892	63.3167	62.2408	79.304	42.5807	94.0718	76.0052	98.5061	24.7957	44.605	93.0944	85.594	78.2891
187		37.8484	37.4481	33.1012	64.4264	87.5942	50.4073	38.5688	29.5097	70.964	45.8355	34.4609	36.7481	16.9131	57.1846	61.5545	59.4071	34.4875	43.1198	63.0992	62.2969	79.4239	43.4567	92.5298	76.0114	99.529	24.73	44.801	92.58	85.594	78.2891
188		37.6263	37.2323	32.8381	63.1431	85.8335	50.3862	38.3111	29.5326	70.8832	45.9172	34.5427	36.8277	17.2894	56.6861	61.315	61.0221	34.5003	42.725	62.7949	62.2648	79.5908	43.8857	93.4174	75.9928	100.631	24.7116	45.0401	92.122	85.6432	78.3019
189		37.8029	36.9153	32.9246	61.7407	88.493	50.3366	38.0615	29.5641	70.9236	46.0538	34.5912	36.8627	16.7531	56.8186	61.9693	60.8199	34.5194	42.3514	62.574	62.3261	79.2641	44.624	94.0639	76.0362	101.679	24.7273	45.2492	91.7119	85.6573	78.3147
190		37.9496	36.9919	32.8628	63.5576	86.7996	50.3439	37.8811	29.63	70.8255	46.1633	34.6429	36.6369	17.1441	55.934	61.5596	59.4664	34.5226	41.9399	62.2567	62.3721	79.0382	43.9558	92.185	75.999	102.688	24.7562	45.5331	91.3038	85.6432	78.3275
191		38.2391	36.7719	32.8226	64.4158	87.7555	50.3058	37.7893	29.7104	70.8485	46.2769	34.6976	36.7831	17.5063	55.6683	61.3965	60.5127	34.5386	41.5606	61.9918	62.4745	79.304	44.0998	92.9763	76.0611	103.369	24.8246	45.7245	90.9353	85.6854	78.2955
192		37.7171	36.3884	32.1267	62.6065	86.9521	50.2847	37.7961	29.7995	70.8543	46.3632	34.7311	36.6084	17.3879	54.3384	59.8467	61.0676	34.5482	41.1585	61.733	62.4504	79.946	44.2554	94.9284	76.0611	103.995	24.9063	45.9479	90.5534	85.6995	78.3211
193		37.7322	36.338	32.7979	62.6169	85.2268	50.2804	37.8471	29.8024	70.8428	46.4182	34.7494	36.7831	17.258	53.8848	60.4662	60.7795	34.5705	40.8346	61.4197	62.5836	79.3906	43.3327	94.6367	76.03	104.135	25.0436	46.1603	90.203	85.8263	78.3147
194		37.7726	36.3254	32.5026	63.6946	85.5546	50.2424	37.8981	29.7046	70.837	46.4536	34.792	36.6306	17.2698	53.1037	60.1707	60.8148	34.5737	40.5019	61.123	62.5272	79.6443	43.7056	92.43	76.0424	104.187	25.1734	46.33	90.5534	85.9038	78.3211
195		37.9699	35.802	32.5517	62.6117	85.6475	50.2298	38.0206	29.5841	70.8139	46.5166	34.8134	36.4469	16.7609	52.8322	60.2357	60.7593	34.5897	40.2386	60.8475	62.5206	79.7917	44.5045	93.464	76.0424	103.917	25.2981	46.5081	90.203	85.9744	78.385
196		37.6767	36.4326	32.1876	63.3841	88.493	50.2002	38.1332	29.4696	70.739	46.5126	34.8652	36.5133	16.2802	52.8366	60.0708	61.1741	34.6057	39.9659	60.6131	62.536	80.2422	44.048	92.6989	76.0611	103.655	25.3992	46.7067	93.581	86.1229	78.3211
197		37.712	36.0332	32.4965	64.3358	87.6308	50.1749	38.2118	29.3868	70.7794	46.5481	34.908	36.5672	17.1205	53.8894	59.7027	60.6988	34.6505	39.7157	60.3645	62.6437	79.1843	44.4114	93.8453	76.0548	103.343	25.4232	46.862	93.0944	86.1866	78.3402
198		37.6465	36.3916	32.4903	63.4051	86.8504	50.1454	38.2529	29.3155	70.739	46.5284	34.9447	36.6369	17.3406	53.4616	61.2998	61.699	34.6761	39.4526	60.0725	62.7928	80.02	45.1423	93.1695	76.0176	102.998	25.3966	47.0058	92.58	86.3142	78.3594
199		37.6313	36.3727	32.7979	63.1274	87.5942	50.1369	38.2084	29.2727	70.739	46.5126	34.9508	36.368	16.9404	54.1838	58.8356	61.8475	34.7337	39.25	59.7916	62.8288	80.0401	45.1121	93.9311	76.03	102.576	25.3593	47.1579	92.122	86.4135	78.3594
200		37.2797	36.6194	33.0423	63.6946	85.8335	50.4243	38.0888	29.2784	70.716	46.4772	34.9631	36.2451	16.9639	54.722	60.3308	61.408	34.7658	39.0377	59.5854	62.8597	79.6443	45.0744	93.5805	76.0114	101.866	25.2795	47.2623	91.7119	86.4846	78.3338
201		37.2897	36.944	32.9153	64.272	83.143	50.4073	37.8777	29.8542	70.6642	46.4379	34.9294	36.4691	17.1558	56.2244	58.9581	60.5579	34.8267	38.8263	59.3261	62.8509	79.8185	44.9238	93.3709	76.0797	101.272	25.1654	47.3587	91.3038	86.6126	78.3466
202		37.707	37.2902	32.8597	63.4629	79.7509	50.3862	37.6808	29.8744	70.6182	46.4222	34.8897	36.4849	17.3367	57.5335	59.1889	62.7303	34.8621	38.6294	59.097	62.9164	79.4773	44.7062	92.5835	76.0548	100.951	25.0489	47.5198	90.9353	86.6268	78.3338
203		37.4804	37.3739	33.3533	62.8612	77.3786	50.3366	37.5117	29.909	70.6182	46.4654	34.85	36.3491	16.2416	58.0147	59.3515	61.8321	34.9264	38.4401	58.8979	63.0816	80.1546	45.097	93.6505	76.0548	100.968	24.9195	47.6369	90.5534	86.748	78.3338
204		37.3799	37.9576	33.1106	63.4576	74.3441	50.3439	37.4577	29.9465	70.6067	46.4693	34.8012	36.11	17.1794	59.1699	57.8452	63.2522	34.9875	38.2618	58.6365	63.1178	80.067	44.89	95.0233	76.0983	101.551	24.8457	47.7381	90.203	86.8193	78.3786
205		37.2346	38.3014	33.7511	62.8821	71.7874	50.3058	37.4577	29.9581	70.5837	46.5166	34.7341	36.11	16.6325	59.7679	59.4157	63.0377	35.0584	38.1729	58.3954	63.1762	80.3976	45.32	94.3616	76.0673	102.379	24.7983	47.9165	89.8541	86.9264	78.3786
206		36.8952	37.7265	32.9586	62.648	70.8673	50.2847	37.505	29.9465	70.6355	46.556	34.6885	36.583	17.534	60.5472	59.8219	63.2522	35.1165	38.0261	58.1648	63.1348	80.6821	45.8607	94.81	76.1294	103.274	24.8036	48.0466	93.581	86.9264	78.4042
207		37.8231	37.5127	33.2069	64.4318	65.8174	50.2804	37.6334	29.935	70.624	46.6269	34.6368	36.1477	17.1088	61.1126	57.4993	62.9542	35.1908	37.9103	57.9684	63.2886	80.5126	45.9182	93.4407	76.1481	104.292	24.8352	48.2137	93.0944	87.091	78.3658
208		37.1795	37.1135	33.0764	64.5118	63.7163	50.2424	37.7792	29.9061	70.6297	46.7138	34.6034	35.9097	16.3922	61.8622	58.4843	63.4621	35.2231	37.7235	57.7298	63.3057	79.6778	46.1217	93.7907	76.1543	105.667	24.8615	48.3117	92.58	87.1196	78.4234
209		36.8802	37.0751	32.9865	63.8635	61.9773	50.2298	37.9661	29.8658	70.647	46.7889	34.5821	36.4311	17.2816	62.181	59.1348	64.0852	35.2814	37.5306	57.4969	63.4043	79.7314	45.6849	95.1103	76.1978	106.739	24.9063	48.4181	92.122	87.263	78.3914
210		37.1996	36.4548	33.4157	63.2268	58.4238	50.2002	38.065	29.7679	70.6527	46.8919	34.5427	35.9628	17.2658	62.6621	56.9935	63.6357	35.3203	37.3283	57.2364	63.4614	80.1546	44.9463	94.2988	76.2041	107.542	24.9538	48.537	91.7119	87.22	78.4362
211		36.7063	35.9268	33.2287	63.8318	54.7377	50.1749	38.1571	29.6845	70.6125	46.995	34.5094	36.2986	16.5859	63.037	58.0478	62.8969	35.3462	37.0799	57.0005	63.6019	80.0536	45.9182	93.6038	76.2414	107.887	24.9617	48.6602	91.3038	87.3492	78.4042
212		36.9898	36.4769	33.4314	63.1117	53.5668	50.1454	38.1674	29.5813	70.647	47.0825	34.4851	36.0379	18.2344	63.1729	58.9532	59.4071	35.3916	36.8192	56.7701	63.6108	79.9527	46.1602	94.7943	76.2414	107.933	24.967	48.8002	90.9353	87.4282	78.4234
213		37.0696	35.9643	33.6537	62.856	49.287	50.1369	38.0957	29.524	70.6067	47.1342	34.467	36.1289	19.8203	62.2377	57.3749	61.0221	35.4273	36.5731	56.578	63.5015	81.0155	45.3806	94.6524	76.2476	107.806	24.9512	48.9199	90.5534	87.4139	78.4426
214		37.0547	35.98	32.9246	63.3421	48.6588	50.0906	37.9593	29.5011	70.6412	47.2298	34.4397	35.8597	21.3312	63.2253	57.3701	60.8199	35.4338	36.2819	56.2886	63.59	79.7381	46.5273	94.393	76.2975	107.443	24.9538	49.1309	90.203	87.5362	78.4746
215		36.945	35.5999	33.792	64.1285	46.5103	50.078	37.8097	29.4954	70.601	47.2377	34.4216	36.1132	23.0689	63.3721	57.2268	59.4664	35.4761	36.0153	56.0748	63.5848	80.1142	45.9719	94.3694	76.2788	107.19	24.9432	49.272	89.4624	87.5866	78.4682
216		36.6121	35.8706	33.3346	63.0751	44.3745	50.0611	37.7622	29.5097	70.5665	47.2657	34.3702	36.0379	23.9386	62.9953	58.6012	60.5127	35.5151	35.763	55.8016	63.5848	80.3502	47.4742	95.2847	76.3162	107.054	24.9591	49.3926	89.19	87.6298	78.5194
217		36.0943	35.6434	33.5502	64.0807	42.9011	50.0359	37.8267	29.5326	70.5665	47.2457	34.343	36.0066	25.7012	63.6298	57.1315	61.8475	35.5444	35.4664	55.5893	63.7464	80.7636	47.3638	94.291	76.3224	107.054	24.9432	49.4801	88.9333	87.6659	78.4938
218		36.3699	35.6527	34.1298	63.4366	40.5453	50.0148	37.9627	29.5641	70.5665	47.2298	34.337	35.6418	27.1187	63.9361	56.6381	61.408	35.5639	35.1586	55.3549	63.7166	80.4111	45.6201	94.6052	76.3723	107.606	24.9564	49.5886	90.5534	87.6803	78.5387
219		37.0098	36.0081	34.114	62.4925	54.7377	49.9908	38.1674	29.63	70.5378	47.1979	34.3189	35.7507	28.0532	64.0633	56.728	60.5579	35.6128	34.8879	55.0985	63.7151	81.0973	47.073	93.978	76.4035	108.371	24.8958	49.7098	90.203	87.6803	78.5579
220		36.7063	35.7958	33.6537	63.4629	53.5668	50.0022	38.4175	29.7104	70.5148	47.17	34.3219	35.6387	29.2367	64.826	57.2268	62.7303	35.6323	34.625	54.8613	63.689	82.3785	46.6593	93.7595	76.4721	109.244	24.872	49.8439	93.581	87.702	78.5451
221		36.7808	36.5655	34.0222	64.0542	49.287	49.9518	38.6549	29.7995	70.532	47.1421	34.343	35.966	29.1733	64.8851	57.3653	61.8321	35.6845	34.357	54.6023	63.7584	80.4652	48.1699	93.1385	76.4409	110.031	24.8826	49.932	93.0944	87.8103	78.59
222		36.5181	36.3474	33.8707	64.592	54.7377	49.9319	38.8518	29.8024	70.4804	47.0745	34.3702	35.6232	31.1962	65.0356	56.3411	63.2522	35.7041	34.1759	54.3354	63.7464	80.3435	46.3376	94.0874	76.4596	110.873	24.9116	50.0666	92.58	87.7597	78.5964
223		36.935	36.8483	33.5001	64.0277	53.5668	49.9181	39.0599	29.7046	70.4919	47.0387	34.4004	35.841	31.5553	65.3052	55.7934	63.0377	35.7465	34.0935	54.0921	63.8666	80.0065	46.2488	94.2518	76.5096	111.466	24.9564	50.1973	92.122	87.8681	78.622
224		36.055	36.8993	34.133	63.1431	49.287	49.9013	39.1607	29.5841	70.446	46.9792	34.3944	35.586	32.7128	65.5597	55.798	63.2522	35.7759	34.0113	53.8453	63.9675	81.2751	47.7633	95.5946	76.5721	111.854	24.9881	50.3494	91.7119	87.8319	78.6413
225		36.4489	36.6321	33.8046	63.5576	54.7377	49.8678	39.1607	29.4696	70.4001	46.9792	34.4155	35.6978	33.3836	66.4496	56.5531	62.9542	35.8152	33.967	53.5771	63.9136	81.2272	46.4537	94.9284	76.5846	112.547	25.0277	50.4849	91.3038	87.8825	78.6541
226		36.3798	37.2162	33.5471	62.9968	53.5668	49.8678	39.0217	29.3868	70.36	46.9236	34.4428	35.6139	34.0089	66.0168	56.9935	63.4621	35.8446	33.8881	53.3234	63.9136	81.1793	47.073	94.2988	76.5846	112.932	25.0542	50.6505	90.9353	87.9332	78.7184
227		36.0158	36.7623	33.814	63.4944	49.287	49.8438	38.8345	29.3155	70.3027	46.884	34.4518	35.4157	34.0882	66.4167	56.0081	64.0852	35.8872	33.8471	53.0354	63.9398	81.234	48.05	95.5627	76.6222	112.923	25.0172	50.8506	90.5534	87.8825	78.7569
228		36.4687	36.877	33.6223	63.6576	48.6588	49.8216	38.6549	29.2727	70.2684	46.8285	34.47	35.6108	35.3544	66.4826	55.1673	63.6357	35.8839	33.7621	52.762	63.9136	80.0536	47.6919	95.1658	76.6597	112.817	25.004	51.0343	90.203	87.8898	78.7633
229		36.1336	36.1995	33.4345	62.8404	54.7377	49.7755	38.5722	29.2784	70.2398	46.7692	34.5033	35.2491	35.5923	66.8078	56.5673	62.8969	35.92	33.7118	52.5204	63.9152	80.5464	48.3583	93.8843	76.6472	112.156	24.938	51.2271	89.8541	87.9621	78.8084
230		36.291	36.1116	33.5972	62.7052	53.5668	49.7588	38.5722	29.2841	70.1541	46.6743	34.4972	35.3693	35.5653	66.4331	55.649	59.4071	35.9233	33.6459	52.2885	63.9555	81.234	48.282	95.1024	76.6973	111.605	24.8141	51.3861	93.581	87.9259	78.8148
231		36.3009	36.1398	33.638	62.9185	49.287	49.1047	38.6273	29.3212	70.1312	46.5599	34.5154	35.5023	35.1335	66.5101	54.9232	61.0221	35.956	33.5204	52.0444	63.8718	81.4258	48.2339	95.5389	76.7161	111.454	24.7142	51.5887	93.0944	88.0201	78.8727
232		36.3403	36.2278	33.7542	64.2932	48.6588	49.0633	38.7067	29.3896	70.0742	46.4104	34.5003	35.4249	35.1819	67.3682	55.0428	60.8199	35.9265	33.3703	51.7623	63.9712	81.7075	47.6602	94.8732	76.6973	111.381	24.6119	51.6794	92.58	88.0056	78.8534
233		36.0354	35.9956	33.6255	64.2879	54.7377	49.0467	38.8518	29.461	70.0685	46.2886	34.5063	35.5178	34.8598	66.6753	54.6389	59.4664	35.9495	33.2394	51.4858	64.0184	80.9745	47.4466	94.5894	76.7412	111.747	24.5203	51.6535	92.122	88.0128	78.8663
234		36.36	35.5441	33.9906	63.7843	53.5668	49.0343	39.0182	29.5412	70.04	46.1554	34.5003	35.3138	34.5127	66.9129	54.813	60.5127	35.9364	33.087	51.2664	63.877	80.7772	47.7514	94.6997	76.7788	112.741	24.5307	51.5455	91.7119	87.9766	78.9629
235		36.2762	34.9743	34.114	64.9404	54.7377	49.0012	39.2095	29.5784	70.0172	46.0499	34.5124	35.4126	33.9456	67.2902	55.5607	61.0676	35.92	32.9133	51.0093	64.0236	81.3572	47.8865	94.6288	76.7851	112.709	24.57	51.5412	91.3038	87.9766	78.9693
236		35.8786	35.8145	33.918	63.6893	54.7377	48.9722	39.377	33.5952	70.0457	45.9406	34.5306	35.0524	35.6682	66.3398	55.6769	60.5579	35.9167	32.7804	50.7617	63.9136	80.7364	47.9901	95.5707	76.7913	112.099	24.6355	51.4507	90.9353	87.9766	78.9822
237		36.1188	34.8093	34.0348	63.4734	53.5668	48.9516	39.4854	33.5704	70.0514	45.8082	34.5518	35.2121	35.4895	66.5927	56.2096	62.7303	35.9134	32.6386	50.5364	63.966	81.2682	48.1099	94.7233	76.8667	111.039	24.7063	51.4292	90.5534	87.9766	79.0274
238		36.2565	35.2445	33.9527	62.6532	49.287	48.9227	39.5064	33.5455	70.0286	45.7188	34.5791	35.1783	34.9509	66.6368	55.6118	61.8321	35.8905	32.5402	50.3373	63.9084	81.323	48.7776	94.5737	76.8792	109.528	24.7641	51.4679	90.203	87.9332	79.0596
239		35.7564	35.6651	34.263	63.9906	48.6588	48.9144	39.3945	33.4898	70.0229	45.6451	34.6368	35.123	34.2205	66.8078	55.4726	63.2522	35.8938	32.3837	50.0714	63.9398	81.1793	48.046	95.9376	76.9043	108.113	24.8694	51.5498	90.5534	87.9404	79.1048
240		36.0697	35.3092	34.4795	63.6576	40.5024	48.8814	39.2165	33.4341	70.0115	45.5947	34.6885	35.1752	32.656	66.9516	55.8866	63.0377	35.8676	32.2521	49.8361	63.8561	80.5261	49.3677	95.523	76.9106	106.566	24.93	51.6146	90.203	87.9187	79.1307
241		35.9863	36.1053	33.7605	64.4104	41.7507	50.6874	39.0495	33.4155	70.0058	45.5831	34.725	35.2306	32.0545	67.1957	54.9462	63.2522	35.8512	32.1087	49.5683	63.9084	81.6869	48.1779	95.0233	76.8981	104.992	25.0145	51.6794	93.581	87.9187	79.1565
242		35.9276	35.8425	33.8014	64.5706	43.2648	50.5357	38.9419	33.3846	69.9944	45.6063	34.7707	34.9269	30.1761	66.6864	55.3984	62.9542	35.861	31.9444	49.31	63.7673	80.9473	48.6401	94.9205	76.9483	102.892	25.0568	51.792	93.0944	87.8825	79.2471
243		35.9374	36.3159	34.1425	64.1072	44.6245	50.3577	38.9419	33.3753	69.9488	45.6529	34.789	34.9085	29.7858	67.4239	56.2753	63.4621	35.8545	31.7564	48.9866	63.7882	81.1383	49.1961	95.4673	76.9358	101.269	25.0436	51.8743	92.58	87.8464	79.26
244		35.776	36.499	33.792	63.5839	44.837	50.2056	38.98	33.3382	69.9545	45.6917	34.7981	34.9758	29.1295	67.4127	55.0014	64.0852	35.8741	31.5179	48.6855	63.7673	81.7971	48.3743	94.8574	76.9735	100.83	24.9802	51.9568	92.122	87.8464	79.2988
245		35.9912	36.7655	33.6694	63.6366	47.6578	50.0232	39.0981	33.3043	69.8748	45.6917	34.7981	34.8688	28.3024	67.7873	55.8913	63.6357	35.8839	31.2895	48.3532	63.6786	80.5058	50.0058	95.372	77.0175	100.774	24.8879	52.0481	91.7119	87.8319	79.3506
246		36.0943	37.5094	33.8991	64.256	49.0116	49.8899	39.1886	33.3105	69.8805	45.6839	34.8286	34.8902	29.5302	68.5425	54.8084	62.8969	35.8905	31.083	48.0756	63.5535	81.111	49.1349	94.7076	77.0238	101.312	24.7799	52.1831	91.3038	87.8319	79.3312
247		35.4885	36.7496	33.6411	64.978	50.5769	49.7348	39.3036	33.3722	69.8577	45.6606	34.8134	34.4765	26.6828	67.8714	55.1811	59.4071	35.9167	30.9071	47.7305	63.4874	82.2119	48.5232	95.746	77.0364	102.105	24.6643	52.3184	90.9353	87.7958	79.3895
248		35.4205	36.6257	33.2878	64.1497	50.5299	49.5873	39.4294	33.4062	69.8407	45.5947	34.8256	34.8078	25.5133	69.2488	55.4262	61.0221	35.9298	30.6902	47.4196	63.3612	80.3705	49.3595	94.7312	77.0175	103.317	24.5281	52.4583	90.5534	87.7886	79.4414
249		36.0011	36.7401	33.1727	64.5065	52.7454	49.4591	39.5099	33.4	69.8236	45.5211	34.8103	34.759	24.8537	68.7411	55.6397	60.8199	35.9331	30.5039	47.0743	63.4703	81.7282	48.8059	94.9126	77.093	104.731	24.4131	52.603	90.203	87.7886	79.4738
250		35.7076	36.9025	33.6286	63.6946	52.8341	49.3081	39.538	33.366	69.8236	45.4206	34.8103	34.8902	23.2663	68.3614	55.5329	59.4664	35.9233	30.2858	46.7709	63.4651	82.3021	49.5399	96.3061	77.0867	106.121	24.3662	52.7525	89.8541	87.7236	79.5193
251		35.9765	36.5497	33.8738	63.0385	54.5181	49.1793	39.4784	33.3228	69.7895	45.3048	34.789	34.7133	21.963	69.1916	55.5979	60.5127	35.9364	30.098	46.4294	63.3145	80.6074	49.1512	95.9776	77.1182	107.25	24.3557	52.8626	93.581	87.6659	79.5713
252		35.6442	35.9925	34.0412	64.3785	56.0857	49.0716	39.3246	33.3074	69.7895	45.1893	34.789	34.8444	20.9421	68.5425	55.2827	61.0676	35.9364	29.8934	46.082	63.3509	81.9627	48.9559	95.9296	77.1308	108.277	24.3975	52.9773	93.0944	87.5938	79.6037
253		35.5468	35.7927	33.3627	63.5734	56.0014	48.9279	39.0912	33.3351	69.7441	45.0932	34.7737	34.4039	20.5349	68.1469	54.3924	60.7795	35.9462	29.6053	45.725	63.2368	81.1588	50.4133	94.9759	77.1497	108.976	24.4784	53.1276	92.58	87.5794	79.6167
254		36.0354	35.6837	33.4501	64.935	55.796	48.8124	38.98	33.4062	69.7157	44.9627	34.7707	34.6799	19.7625	68.8378	55.6072	60.8148	35.92	29.3219	45.4012	63.2264	81.5562	49.5727	96.3382	77.1686	109.657	24.5935	53.2606	92.122	87.5722	79.6363
255		35.4642	35.4203	33.0144	64.9941	56.4144	48.7176	38.9627	33.5146	69.7441	44.8938	34.7372	34.5887	18.9727	69.5012	55.7049	60.7593	35.9462	29.0601	45.0638	63.242	82.1149	49.7126	95.4594	77.2317	109.985	24.7037	53.4428	91.7119	87.5866	79.6493
256		35.8053	35.8956	33.5221	63.9853	57.4254	48.5931	38.9592	33.5269	69.7554	44.8364	34.7341	34.2801	18.3668	68.7696	55.4077	61.1741	35.9167	28.8139	44.7322	62.9938	81.8661	48.7776	96.4587	77.2128	109.954	24.8115	53.5541	91.3038	87.601	79.6883
257		36.1139	35.8675	33.2878	64.7418	56.9534	48.4876	39.0391	33.5208	69.7498	44.8058	34.7311	34.2952	16.5782	68.9917	56.0877	60.6988	35.9233	28.586	44.4178	63.1022	81.5493	48.9275	95.1895	77.2128	109.611	24.9169	53.6969	90.9353	87.529	79.7274
258		35.7711	35.6527	33.4814	63.9853	56.887	48.3647	39.1712	33.4898	69.7725	44.8135	34.7372	34.3858	15.3356	69.4782	55.1211	61.699	35.9003	28.3903	44.0823	63.0247	80.784	49.3023	95.2133	77.1939	109.195	24.9802	53.8446	90.5534	87.4354	79.7404
259		35.4496	35.5379	33.3564	64.6026	57.3441	48.2777	39.3735	33.5424	69.7044	44.8288	34.7372	34.4463	15.3697	69.8699	55.9147	61.8475	35.8839	28.2856	43.7828	63.0299	80.3165	50.7859	95.8098	77.2506	108.863	25.0251	53.9791	90.203	87.4354	79.7925
260		35.7662	35.9456	33.2038	64.0277	58.7552	48.1919	39.5625	33.6884	69.7214	44.9091	34.7494	34.4432	14.4677	69.8295	56.5248	61.408	35.8512	28.2432	43.4848	62.8855	81.7971	49.9934	97.0559	77.238	108.808	25.0277	54.1229	94.6175	87.3204	79.799
261		36.0011	35.8082	33.2598	63.9006	58.8335	48.0941	39.7733	33.8721	69.7725	44.9589	34.7494	34.3163	15.2145	69.3405	55.2642	60.5579	35.8741	28.1925	43.2109	62.9319	80.5261	49.5933	97.2099	77.2822	108.625	25.004	54.1904	94.1094	87.3707	79.786
262		35.9618	35.6465	33.1851	64.171	58.346	48.0097	39.8966	33.9909	69.7384	45.0279	34.7372	34.3767	15.3849	70.1014	56.7138	62.7303	35.8446	28.1755	42.901	62.7465	80.4652	51.0386	96.7165	77.2948	108.405	24.901	54.2941	93.581	87.3348	79.8251
263		35.7223	36.877	32.9091	65.1449	58.8139	47.9273	39.9178	33.9783	69.7327	45.1124	34.7219	33.9557	16.0876	69.1973	55.6165	61.8321	35.8643	28.1896	42.6002	62.8494	81.7144	49.7744	97.9022	77.2822	108.216	24.7878	54.3753	93.0944	87.2415	79.8512
264		35.4253	36.7846	33.2723	64.833	59.0786	47.8461	39.8332	33.9002	69.7327	45.1662	34.7341	34.2078	16.9092	69.5472	56.6665	63.2522	35.8577	28.2574	42.3379	62.7362	81.4189	48.503	96.9345	77.3138	108.131	24.7431	54.4205	92.58	87.22	79.8642
265		35.542	36.439	33.0764	65.5558	58.7015	47.7621	39.6924	33.8347	69.7668	45.1662	34.7219	34.1416	16.8272	69.9046	54.9968	63.0377	35.861	28.3337	42.0438	62.7773	80.7092	50.23	97.2911	77.3075	108.551	24.6801	54.4567	92.122	87.1841	79.936
266		35.5225	37.1071	33.1509	63.9641	59.954	47.6962	39.5485	33.8503	69.7214	45.147	34.7098	33.9377	17.3209	70.0608	54.7305	63.2522	35.8774	28.4412	41.7987	62.7979	81.2203	50.1718	97.3804	77.3517	108.259	24.6355	54.4703	91.7119	87.091	79.9491
267		35.6881	36.556	32.6562	64.4158	59.7253	47.6529	39.4224	33.9002	69.7782	45.074	34.6854	33.9946	17.5379	70.6776	54.8635	62.9542	35.8839	28.5547	41.5292	62.767	80.7908	51.2883	97.2505	77.3454	107.549	24.6224	54.52	91.3038	87.0623	79.9752
268		35.9276	36.5053	33.2505	64.7365	59.0982	47.579	39.398	33.9346	69.7384	44.9359	34.6459	33.9587	17.0813	69.6911	55.4077	63.4621	35.8938	28.7084	41.2609	62.731	80.886	50.7691	97.5594	77.3833	106.512	24.5752	54.5246	90.9353	87.0051	80.0013
269		35.7564	36.6924	33.4751	64.7043	58.4821	47.5156	39.4364	33.9627	69.6987	44.7791	34.5973	33.9078	17.2776	70.055	56.407	64.0852	35.9233	28.8739	41.0336	62.7825	81.1793	50.8448	97.2342	77.3517	105.328	24.5674	54.511	90.5534	86.9622	80.0275
270		35.4496	36.2907	33.3564	64.3838	58.0892	47.4631	39.538	33.9377	69.7327	44.6189	34.5821	33.8271	17.8751	70.2871	54.4243	63.6357	35.9298	29.0342	40.7821	62.6334	82.2535	50.9711	97.8613	77.3959	103.992	24.6171	54.5155	90.203	86.8764	80.0471
271		35.9178	36.5307	33.344	64.2826	59.3395	47.3936	39.6362	33.8347	69.693	44.4288	34.5397	33.7019	17.4431	70.1594	55.3753	62.8969	35.9528	29.1894	40.5246	62.6386	81.3572	50.7523	98.9138	77.4212	102.513	24.7247	54.4974	89.8541	86.8336	80.0798
272		35.5712	36.42	34.0096	64.5973	58.8628	47.3614	39.7698	33.7257	69.7157	44.3415	34.5003	33.86	17.4076	69.3176	55.7095	59.4071	35.979	29.368	40.3038	62.5924	80.6481	51.0386	97.4536	77.4023	101.092	24.8194	54.4838	89.4624	86.8693	80.0732
273		35.6199	36.212	33.7322	65.1179	60.2885	47.3091	39.8825	33.7568	69.71	44.2733	34.473	33.6365	17.9388	70.1362	55.3058	61.0221	35.9987	29.5763	40.045	62.5308	82.1495	50.6936	97.9595	77.4276	99.6535	24.8984	54.4476	89.19	86.7979	80.1321
274		35.1154	35.6775	33.8802	64.5652	58.0119	47.289	39.999	33.9002	69.6476	44.2733	34.4458	33.3815	18.5397	70.0261	55.3567	60.8199	36.0381	29.7826	39.8367	62.495	82.108	51.0682	98.312	77.4086	98.2907	24.8931	54.4341	88.9333	86.6909	80.1518
275		35.5517	35.7242	33.7511	65.4583	58.7601	47.2258	40.0308	34.0816	69.6817	44.3112	34.4367	33.5771	18.6406	70.2348	55.6955	59.4664	36.0578	29.9722	39.5941	62.4489	81.5631	50.8869	98.0249	77.4465	96.9753	24.9353	54.4115	88.6481	86.6197	80.1911
276		35.4496	34.9957	33.4564	64.5813	57.8094	47.1846	39.9849	34.1192	69.6646	44.3908	34.4186	33.8271	18.9483	70.0666	55.0981	60.5127	36.0611	30.1977	39.37	62.3414	81.4258	51.7098	98.3449	77.4592	95.8465	24.9327	54.3934	88.4075	86.5414	80.1976
277		35.3671	35.2506	33.5659	65.6264	58.2587	47.1445	39.7979	34.0378	69.6363	44.5047	34.4216	33.5355	19.0174	71.2644	56.4023	61.8475	36.0973	30.4684	39.1503	62.2495	81.7764	50.6139	98.0905	77.4845	94.6459	24.8773	54.3844	88.1677	86.5343	80.2107
278		35.4253	34.2968	33.2349	64.4638	56.9677	47.1165	39.6046	33.9408	69.676	44.6494	34.4428	33.5474	19.3641	70.5141	56.5626	61.408	36.0742	30.7644	38.9384	62.3006	81.7971	50.8448	100.206	77.4782	93.5162	24.7852	54.3392	87.8996	86.4632	80.296
279		35.6735	35.103	33.5596	65.215	58.186	47.0644	39.4014	33.919	69.6533	44.7867	34.4458	33.6692	20.11	71.1173	55.3891	60.5579	36.0644	31.0561	38.755	62.2699	80.995	50.9416	99.4282	77.4972	92.5258	24.7195	54.3392	87.7479	86.4703	80.3222
280		35.3429	35.4357	33.6349	63.89	57.1389	47.0364	39.2792	34.0315	69.693	44.8823	34.4549	33.5177	19.9111	71.0291	55.8027	62.7303	36.0677	31.3765	38.555	62.1934	80.4652	51.0555	98.4353	77.5162	91.588	24.6801	54.3211	87.474	86.3638	80.401
281		35.4351	34.849	33.3502	64.4424	56.3861	47.0004	39.2478	34.1726	69.7327	45.0087	34.473	33.1427	19.9318	70.8355	56.0081	61.8321	36.0677	31.6597	38.3729	62.1322	81.6938	52.0054	98.9883	77.5162	90.76	24.6565	54.3573	87.3015	86.3851	80.3813
282		35.5128	35.4914	33.7228	63.9323	57.4206	46.9724	39.2932	34.2605	69.693	45.0471	34.4518	33.2134	20.5809	70.7477	55.0152	60.5579	36.0315	31.993	38.2084	62.224	82.3646	51.65	100.719	77.5478	90.0368	24.6906	54.2941	87.1365	86.3354	80.4339
283		35.5955	35.5782	34.2091	64.6883	55.8333	46.9484	39.3455	34.2825	69.7384	45.0433	34.4246	33.3166	19.779	70.2232	55.868	62.7303	36.0381	32.3347	38.0513	62.0507	81.68	51.3265	98.0577	77.5352	89.2462	24.7562	54.3573	86.9433	86.3212	80.447
284		35.8395	35.8051	33.4345	63.7737	56.6219	46.9085	39.4434	34.2983	69.7668	45.0164	34.4125	33.0282	20.1266	71.0937	55.1626	61.8321	36.0184	32.6663	37.9151	62.0355	81.7213	51.1781	98.856	77.5732	88.6089	24.7983	54.3211	86.7648	86.3709	80.5062
285		35.6589	35.541	33.6694	63.6471	54.834	46.8817	39.5871	34.3203	69.7668	44.9819	34.3793	33.1928	20.3137	72.3273	56.5814	63.2522	35.9954	33.0311	37.8131	61.9389	82.7967	51.821	99.5532	77.5162	87.9404	24.8273	54.3708	86.6223	86.3567	80.5193
286		35.5323	35.6931	33.5878	65.8221	54.5455	46.8526	39.7065	34.418	69.8009	44.8976	34.3491	33.231	21.1871	70.701	55.5932	63.0377	35.9921	33.3891	37.7656	61.9556	81.6387	52.7757	99.2786	77.5542	87.3635	24.8457	54.3844	86.4729	86.3283	80.572
287		35.4545	36.4358	33.6129	64.5118	54.7148	46.8646	39.7698	34.5348	69.8179	44.7906	34.3189	33.0781	21.5779	71.613	56.9033	63.2522	36.0053	33.7212	37.7452	61.7779	81.8661	51.0724	99.3284	77.5922	86.8621	24.9089	54.4024	86.3025	86.378	80.6115
288		35.3526	36.5338	33.9117	64.8652	54.5866	46.8128	39.7381	34.6931	69.7838	44.6646	34.2857	33.0517	21.2718	71.7968	56.0549	62.9542	35.9987	34.0302	37.7385	61.7056	81.9075	51.1697	99.1541	77.6366	86.3496	24.9459	54.4657	86.2458	86.3993	80.5786
289		35.246	36.1838	33.9275	64.5278	55.193	46.7889	39.5941	34.8137	69.7498	44.5009	34.2525	32.8643	21.4076	71.1879	55.8633	63.4621	35.9987	34.3252	37.7995	61.7258	81.5768	53.0158	99.1375	77.6366	85.8968	24.9802	54.4703	86.083	86.378	80.684
290		35.1637	35.8332	33.8077	63.9535	53.119	46.7729	39.4014	34.7914	69.7725	44.3946	34.2254	33.0722	21.7102	71.6604	56.5248	64.0852	36.0348	34.5994	37.8573	61.6701	81.4738	52.4065	99.4615	77.6429	85.4675	24.9696	54.511	86.0123	86.3212	80.7302
291		35.6296	35.9425	34.0855	64.7954	54.3403	46.7422	39.1886	34.82	69.7271	44.2809	34.1773	32.7417	22.446	70.2406	55.9801	63.6357	36.0512	34.8686	37.9219	61.66	81.7902	50.5135	100.491	77.6683	85.0546	24.9248	54.5517	85.8922	86.3212	80.7236
292		35.3283	35.4327	33.9938	64.3092	53.6208	46.7371	39.0252	34.9027	69.7384	44.2128	34.1622	32.8146	22.0059	71.4828	56.2941	62.8969	36.071	35.1651	38.0309	61.5488	80.7228	53.1385	100.096	77.6366	84.6715	24.8615	54.5699	85.8499	86.2929	80.8094
293		35.0479	35.6465	34.2217	66.2317	53.7874	46.7013	38.9523	35.0557	69.676	44.175	34.1412	32.8321	22.676	71.88	55.7934	59.4071	36.0841	35.4697	38.1161	61.4832	81.6662	52.0054	101.44	77.6429	84.3733	24.7773	54.6197	85.7372	86.2787	80.8094
294		35.2605	35.8831	33.9275	64.5011	53.6388	46.6894	38.9246	35.1708	69.676	44.1523	34.0901	32.6864	22.7065	71.3706	56.327	61.0221	36.1335	35.7271	38.2221	61.3874	81.8316	52.32	99.9373	77.6303	84.1245	24.7589	54.6107	85.6598	86.3071	80.8689
295		35.4593	36.1995	34.2249	63.5734	52.3388	46.6695	38.9974	35.1164	69.642	44.2279	34.0661	32.7213	22.5804	71.7553	56.9033	60.8199	36.1828	35.9234	38.3248	61.3924	80.8588	51.5263	100.517	77.6937	83.849	24.751	54.6742	85.6246	86.2291	80.9218
296		35.1589	35.2321	33.8644	64.1072	53.0565	46.6258	39.112	35.027	69.608	44.2809	34.0601	32.5469	23.3631	70.7477	56.6523	59.4664	36.1861	36.1501	38.4278	61.3219	81.8316	51.9196	99.6115	77.7191	83.6155	24.7195	54.7468	85.5262	86.2716	80.8755
297		34.9033	34.9284	34.0254	64.7043	52.9675	46.6417	39.2478	35.0494	69.6023	44.4022	34.0181	32.4889	23.2751	70.9293	56.5295	60.5127	36.2257	36.3777	38.5103	61.2464	80.6481	52.5712	100.787	77.7001	83.3281	24.7011	54.7696	85.4981	86.2433	80.9879
298		35.2944	34.8398	33.8518	63.7315	52.0839	46.611	39.3665	35.2829	69.5513	44.4781	33.9942	32.5585	23.5661	71.0585	56.3788	61.0676	36.2455	36.5665	38.5791	61.1912	81.0223	52.6277	99.1209	77.6683	83.1439	24.7562	54.7968	85.4069	86.2716	80.9614
299		35.2218	34.6662	33.9653	64.6294	51.0966	46.59	39.4469	35.5626	69.506	44.5732	33.9852	32.3558	23.8275	71.2055	55.6072	60.7795	36.2685	36.7593	38.6204	61.1008	81.3709	50.7313	99.6449	77.6874	82.9669	24.7904	54.8514	85.3158	86.2362	81.0078
300		34.8841	34.6936	33.7385	65.507	51.1527	46.6059	39.4119	35.6465	69.4777	44.6075	33.9762	32.3327	24.3674	71.4178	56.9365	60.8148	36.2916	37.023	38.6549	61.0557	81.8868	52.2725	100.365	77.7128	82.77	24.851	54.9152	85.3228	86.2078	81.0277
301		34.8072	34.0441	34.1742	65.3554	51.9743	46.5464	39.3246	35.466	69.3704	44.5999	33.9852	32.4715	22.9245	71.4355	56.6381	60.7593	36.3148	37.2409	38.6549	61.0055	81.8523	52.9983	100.795	77.7509	82.5938	24.8905	54.9334	85.2598	86.1795	81.1138
302		35.1686	34.5387	33.9275	65.0479	50.6197	46.5265	39.199	35.2413	69.3083	44.5808	33.9612	32.0276	23.9386	71.3352	56.7611	61.1741	36.3313	37.4969	38.6825	60.9955	82.1218	52.9808	98.3367	77.7064	82.5059	24.9485	54.9653	85.1688	86.2291	81.1204
303		34.8024	34.6328	33.6631	64.7365	51.6774	46.5305	39.0495	35.2893	69.2688	44.5123	33.9552	32.3876	24.1615	71.7315	57.0791	60.6988	36.3478	37.6625	38.6584	60.8354	82.2952	53.4552	100.416	77.7128	82.3169	24.9591	55.0338	85.1059	86.1158	81.1271
304		35.1541	35.008	33.6506	64.592	49.6563	46.4948	38.935	35.4982	69.2349	44.4364	33.9582	32.1972	23.5219	71.4828	56.5531	61.699	36.3412	37.8695	38.6066	60.7506	82.3229	53.1999	100.138	77.7255	82.238	24.9643	55.0703	85.1548	86.222	81.147
305		34.9659	35.1184	34.0602	64.9619	50.7053	46.4829	38.8795	35.7144	69.1842	44.3264	33.9762	32.1741	24.1928	70.8531	56.9935	61.8475	36.3478	38.0397	38.5894	60.611	81.7695	53.2614	99.4615	77.7382	82.135	24.9406	55.1023	85.1269	86.1583	81.1536
306		35.072	35.6869	33.8991	63.6366	50.4189	46.475	38.8795	35.6756	69.0717	44.2204	34.0032	32.2519	24.4706	71.235	56.6145	61.408	36.3445	38.1968	38.5309	60.5463	81.6869	53.601	99.6449	77.7445	81.9804	24.8641	55.148	85.1339	86.1795	81.2001
307		34.9852	35.5348	34.0096	64.5065	49.0616	46.4602	38.9662	35.5079	69.066	44.1221	34.0331	31.9388	24.099	71.1231	55.8167	60.5579	36.3412	38.3955	38.4862	60.3079	82.0042	53.6363	99.8119	77.7699	81.9334	24.8141	55.1983	85.1618	86.2008	81.22
308		34.8168	35.4327	34.317	65.3771	49.4085	46.4483	39.1364	35.4499	68.9818	44.009	34.0871	32.1224	24.7046	70.9528	56.0924	62.7303	36.3346	38.5605	38.4312	60.031	81.8937	52.5799	99.1043	77.7826	81.8128	24.772	55.2533	85.1269	86.1937	81.22
309		34.99	36.6797	33.9306	65.8984	48.9534	46.4602	39.37	35.5949	68.9425	43.9073	34.1382	31.9703	24.242	70.4442	57.141	61.8321	36.3577	38.7536	38.39	60.0458	81.2066	53.996	100.787	77.7191	81.7056	24.6775	55.2945	85.1129	86.1441	81.2465
310		34.9611	35.5224	34.019	65.1179	49.0158	46.4037	39.566	35.8018	68.8639	43.8096	34.1743	32.0219	24.7859	70.4209	57.0553	63.2522	36.3709	38.9128	38.3763	59.8043	81.4395	53.3538	98.7403	77.7572	81.6474	24.6617	55.3771	85.1269	86.1937	81.2997
311		34.8024	36.0739	34.0855	65.7622	48.1151	46.389	39.6959	35.8698	68.7967	43.7758	34.2375	31.6819	25.1211	71.7434	56.2659	63.0377	36.3643	39.062	38.3729	59.7502	81.8454	53.8492	99.3867	77.7318	81.5605	24.646	55.4092	85.1409	86.1017	81.3329
312		35.2363	36.052	33.8014	65.3446	47.833	46.3692	39.7451	35.8018	68.7463	43.7571	34.2827	31.913	25.1257	71.4296	56.1908	63.2522	36.3875	39.1872	38.3831	59.5392	83.2383	54.623	100.332	77.789	81.5653	24.7825	55.469	85.1339	86.1653	81.3462
313		34.6345	36.1461	34.0633	66.4952	47.8983	46.3483	39.6959	35.7662	68.6568	43.7721	34.334	31.956	25.103	71.3234	56.7753	62.9542	36.4106	39.2918	38.4415	59.4071	81.9213	53.6629	99.9792	77.7636	81.4318	24.9195	55.5149	85.1199	86.137	81.3662
314		35.3671	36.0802	33.8423	65.0587	47.9637	46.3523	39.6537	35.8958	68.5953	43.8284	34.3581	31.6819	25.6874	71.1702	56.2096	63.4621	36.4139	39.4211	38.524	59.1583	82.9576	54.1476	99.1707	77.7699	81.4052	25.0886	55.5702	85.1479	86.1441	81.4128
315		35.0961	35.5968	34.1583	65.4854	46.4386	46.3178	39.559	36.1071	68.506	43.8923	34.3944	31.5597	24.8989	71.0408	57.2602	64.0852	36.4569	39.5086	38.6584	59.1583	81.68	54.2146	99.3118	77.8017	81.3785	25.2609	55.6393	85.2318	86.0946	81.3728
316		35.1396	35.4574	33.9401	65.215	47.2081	46.302	39.5204	36.2604	68.4558	43.9261	34.4428	31.6649	24.6686	69.9451	57.0601	63.6357	36.4801	39.5927	38.793	59.0172	81.2682	54.7087	99.0794	77.7826	81.3319	25.4366	55.69	85.2738	86.1583	81.486
317		34.8552	35.3246	33.6066	65.8493	46.3908	46.2901	39.5871	36.1234	68.3611	43.9525	34.473	31.469	25.6471	70.9	57.351	62.8969	36.5199	39.6419	38.9662	58.8958	81.3915	54.9618	99.7617	77.8081	81.3252	25.57	55.7454	85.2738	86.1441	81.486
318		35.0623	34.9835	34.298	65.0318	45.4792	46.2732	39.7065	35.8925	68.2888	43.9562	34.4972	31.4011	25.3534	70.701	56.407	59.4071	36.5365	39.7121	39.1851	58.7941	81.5631	54.1253	100.264	77.8208	81.3186	25.6289	55.8193	85.3508	86.1653	81.506
319		35.2508	34.6905	34.0475	65.4637	45.5184	46.2693	39.939	35.8796	68.2221	43.9864	34.5094	31.2796	25.3853	70.7536	58.2851	61.0221	36.5829	39.7684	39.4049	58.6683	81.6938	54.34	100.096	77.8081	81.3252	25.6476	55.8794	85.3718	86.1441	81.5327
320		35.0479	35.2229	34.0475	64.9565	45.5419	46.2219	40.2541	36.0973	68.1167	43.9525	34.5185	31.2036	25.8207	71.5242	56.8938	60.8199	36.5862	39.8635	39.6608	58.6731	82.1149	54.8803	100.18	77.8272	81.2853	25.5941	55.9535	85.3999	86.1017	81.4994
321		35.2024	34.5417	34.1742	64.0807	47.0631	46.2033	40.5782	36.3913	68.0446	43.9261	34.5366	31.049	25.4081	71.5301	57.3701	59.4664	36.6227	39.9482	39.9213	58.4608	82.1288	53.7826	99.7784	77.8335	81.3119	25.5353	56.0369	85.456	86.2008	81.566
322		35.3962	34.1312	34.3298	65.188	45.202	46.1786	40.9293	36.4667	67.9781	43.8697	34.5366	31.2317	25.495	70.8414	57.1839	60.5127	36.6393	40.0401	40.2115	58.5331	82.1495	53.2395	99.8035	77.8399	81.272	25.4686	56.1019	85.5192	86.1512	81.5727
323		35.2121	34.6875	34.1393	65.6915	45.0192	46.1904	41.1815	36.2376	67.9505	43.8171	34.5457	30.9733	25.6691	71.1938	57.552	61.8475	36.6261	40.0578	40.5317	58.7277	81.2203	54.2012	99.9624	77.8717	81.3319	25.3913	56.153	85.5543	86.2291	81.6061
324		34.7591	34.4993	34.1488	65.0856	45.9154	46.1786	41.3478	35.9867	67.9062	43.7383	34.5397	30.9957	26.0004	71.0761	57.0458	61.408	36.6427	40.0613	40.8646	59.0026	81.4669	53.8358	99.1209	77.8653	81.3186	25.3886	56.2274	85.6527	86.1583	81.6261
325		35.3089	34.569	34.3934	64.0012	45.1047	46.147	41.3587	36.0387	67.8565	43.6372	34.5124	31.0995	25.4767	70.1362	56.657	60.5579	36.6593	40.0649	41.1634	59.1924	80.6685	54.903	100.407	77.8399	81.3718	25.4472	56.3112	85.7372	86.1583	81.6261
326		35.0913	34.4962	34.263	66.6439	44.8022	46.1205	41.3044	36.3029	67.8509	43.4429	34.5154	30.9621	26.2362	70.3336	57.7152	61.0221	36.6393	40.072	41.4783	59.4756	81.5493	54.4521	98.732	77.859	81.3785	25.4766	56.3857	85.7724	86.1795	81.6394
327		34.5722	35.0202	34.6008	64.7257	43.8055	46.1008	41.2284	36.5947	67.7957	43.2344	34.5185	30.9145	25.2075	70.7887	57.7345	60.8199	36.6393	40.0366	41.8242	59.6815	82.9856	53.9025	99.7617	77.8844	81.3519	25.554	56.4744	85.8499	86.1441	81.7062
328		35.3429	35.0632	34.9859	64.0966	44.2365	46.0919	41.1923	36.6276	67.7184	43.0081	34.5124	30.6357	25.8897	71.3234	57.461	59.4664	36.6294	40.0437	42.1356	59.8978	82.5594	55.2936	99.1541	77.9162	81.3519	25.7092	56.5398	85.857	86.2008	81.753
329		34.6968	35.0356	34.7288	65.1072	43.4986	46.0565	41.2248	36.4011	67.6413	42.8271	34.5154	30.7053	26.0696	70.3569	58.8356	60.5127	36.636	40.0613	42.4523	60.1149	81.7006	53.9514	99.7534	77.9226	81.3452	25.8811	56.6006	85.9558	86.2149	81.7798
330		34.668	34.9559	34.1361	64.7847	44.3515	46.0525	41.2826	36.3029	67.6688	42.6576	34.5154	30.5802	26.176	70.7419	57.9609	61.8475	36.6294	40.1144	42.8117	60.1495	81.4189	55.0208	98.9304	77.9417	81.3785	25.9538	56.7224	86.0052	86.13	81.8199
331		34.9515	35.6682	34.5688	65.3338	44.6477	46.0407	41.3261	36.4732	67.7184	42.5254	34.5366	30.4693	25.8437	70.5316	58.2269	61.408	36.6294	40.157	43.1136	60.3625	82.448	54.0316	99.1873	77.9099	81.3452	25.9969	56.774	86.1679	86.1229	81.8467
332		34.7159	35.479	34.4763	64.8598	43.7637	46.0222	41.3514	36.7132	67.7847	42.4374	34.5275	30.3201	25.9681	70.4792	56.8796	60.5579	36.6227	40.235	43.4698	60.4966	81.2545	54.4297	98.9552	77.9226	81.3652	25.9188	56.8539	86.2316	86.1795	81.8936
333		35.1396	34.9804	33.5033	63.9376	43.8321	45.9986	41.3369	36.9213	67.8344	42.4594	34.5185	30.6191	26.8043	69.974	58.0817	62.7303	36.6227	40.2563	43.7676	60.596	81.193	54.9573	99.6782	77.9608	81.4518	25.8085	56.9385	86.3238	86.1653	81.9673
334		34.9033	35.1123	34.3648	65.2744	44.0263	46.0025	41.2826	36.9146	67.9228	42.5511	34.5275	30.3863	26.473	70.5375	58.3142	61.8321	36.6261	40.2954	44.1013	60.6409	82.9086	54.632	97.8695	77.929	81.4385	25.6798	57.0515	86.3451	86.2008	81.9472
335		34.7399	35.0478	34.0507	64.9242	44.5899	45.9868	41.1273	36.766	67.9228	42.6576	34.5427	30.2346	26.2177	70.2232	58.5573	60.5579	36.636	40.3203	44.3987	60.8155	82.7198	54.3445	98.5012	77.9481	81.4385	25.57	57.1269	86.4729	86.1512	82.0008
336		34.4623	34.6024	34.0032	65.8657	43.5553	45.975	40.861	36.7067	67.9339	42.746	34.5427	30.3587	27.0905	70.3569	58.2027	62.7303	36.646	40.3309	44.7284	60.8554	81.57	54.7493	98.5259	77.9481	81.4204	25.4659	57.1978	86.5369	86.2291	82.0478
337		34.7447	34.8856	34.0348	64.3039	45.3229	45.9553	40.7033	36.8221	67.9449	42.8234	34.5306	30.378	26.1297	69.9451	57.0744	61.8321	36.6726	40.3167	45.0097	60.8255	82.4133	55.5631	98.9966	77.9672	81.4052	25.4206	57.3018	86.6294	86.1724	82.0344
338		34.644	34.1913	34.4826	64.6668	45.3346	45.9582	40.5567	37.0306	67.9726	42.8566	34.5215	30.2181	26.5522	70.142	57.8163	63.2522	36.6925	40.3096	45.3235	60.8205	82.1565	54.8125	98.2463	77.9863	81.4185	25.3833	57.4012	86.7363	86.222	82.0881
339		34.7399	34.8734	34.2344	65.9693	44.0797	45.9386	40.4569	37.2032	67.9726	42.8566	34.5003	30.4195	27.0858	69.5127	57.5185	63.0377	36.7092	40.2883	45.5843	60.9204	81.9835	55.1161	98.9221	77.9863	81.3785	25.362	57.4723	86.8647	86.2008	82.1284
340		34.6249	34.472	34.5816	65.9256	43.3477	45.9386	40.3856	37.2066	67.9615	42.7718	34.473	30.1493	27.0905	69.5817	58.1542	63.2522	36.7191	40.2741	45.9013	60.9254	81.8937	55.2389	100.197	78.0182	81.3852	25.3673	57.6101	86.8933	86.2503	82.1418
341		35.1541	34.2666	34.5529	63.853	44.6593	45.92	40.3536	37.067	67.9837	42.6062	34.4488	30.3808	26.394	69.4725	58.0285	62.9542	36.7524	40.2386	46.149	61.1259	82.4828	54.0093	98.7403	78.0182	81.3852	25.4259	57.6767	87.0148	86.2503	82.209
342		34.8745	34.2515	34.3298	64.2613	45.2838	45.8758	40.3358	37.0173	67.9837	42.4557	34.3944	30.3311	27.767	69.974	57.2507	63.4621	36.7058	40.2421	46.4136	61.0206	81.3572	54.1699	98.9056	78.0182	81.4052	25.4899	57.7958	87.1508	86.222	82.1754
343		35.4059	33.7213	34.8701	65.1341	45.163	45.8836	40.3607	37.1567	68.0058	42.2582	34.3732	30.4167	27.2658	69.0316	58.0382	64.0852	36.7624	40.235	46.7032	61.0005	81.6662	55.1934	99.8955	78.0118	81.3985	25.5727	57.9007	87.2584	86.1937	82.1956
344		34.4527	34.1552	34.7737	64.3465	44.7287	45.8797	40.3678	37.4366	68.039	42.0577	34.2947	30.5774	26.6604	69.7026	56.8701	63.6357	36.8024	40.1711	46.9704	60.9955	82.1149	55.7099	99.2537	78.0246	81.3852	25.6342	57.9772	87.3158	86.2645	82.2158
345		34.6488	33.3742	35.0278	63.8265	45.7343	45.8601	40.3607	37.6408	68.039	41.8869	34.2465	30.6941	26.9918	68.6446	57.4083	62.8969	36.8257	40.1534	47.2026	61.0607	81.4464	55.5082	99.5448	78.0054	81.4518	25.7039	58.0681	87.3877	86.2858	82.2561
346		35.5177	34.0501	34.5241	64.2773	44.6824	45.8679	40.2576	37.5905	68.0557	41.7095	34.1713	30.4416	27.6102	69.2431	58.4891	59.4071	36.8591	40.1286	47.4478	60.9855	81.5768	55.0026	99.1624	78.0246	81.4718	25.7173	58.1592	87.51	86.2929	82.3033
347		34.9129	34.2968	34.244	64.6187	44.8177	45.8483	40.0733	37.3365	68.0612	41.5542	34.0961	30.497	27.6624	69.4036	58.8258	61.0221	36.9091	40.1357	47.6901	61.0106	81.2956	55.7144	98.889	78.0309	81.5185	25.661	58.2743	87.6541	86.222	82.3167
348		35.2557	34.1011	34.5433	64.6668	46.0814	45.8248	39.8473	37.2265	68.0113	41.4894	33.9912	30.5774	27.1894	68.7639	57.203	60.8199	36.9492	40.1144	47.9536	61.0707	82.0803	55.33	98.9552	78.0373	81.572	25.5567	58.3272	87.8056	86.3071	82.3571
349		35.2799	34.0741	34.4444	64.9457	45.4362	45.8209	39.6081	37.3598	68.0889	41.4282	33.9283	30.5746	27.4538	68.7752	58.3385	59.4664	37.0027	40.0755	48.1775	61.0607	82.1773	56.4492	98.9056	78.0564	81.6254	25.4952	58.4523	87.8924	86.3283	82.4111
350		35.2944	34.2817	34.5465	64.5011	44.3093	45.7935	39.4014	37.5704	68.039	41.403	33.8595	30.6941	27.1705	68.3727	59.3959	60.5127	37.083	40.0649	48.3941	61.0707	81.5837	55.4488	99.5865	78.0628	81.6722	25.4152	58.5005	87.972	86.2433	82.4178
351		35.2508	34.4629	34.1678	64.5385	44.8061	45.7778	39.2862	37.7314	68.0169	41.4354	33.773	30.3725	28.3024	69.3176	58.2705	61.0676	37.1769	40.0507	48.6402	61.1008	81.2135	54.506	97.9922	78.1139	81.612	25.3327	58.597	88.0662	86.2645	82.4178
352		35.0527	34.8032	34.2281	64.4211	45.0308	45.7778	39.2688	37.5938	68.0224	41.4642	33.6985	30.461	28.125	68.4406	58.101	60.7795	37.2911	40.0083	48.8833	61.146	81.4807	55.6135	99.8871	78.1011	81.6923	25.3513	58.6888	88.1967	86.3	82.4853
353		35.2315	34.9223	34.4986	64.3571	45.3151	45.7554	39.2967	37.3298	68.0113	41.4966	33.6153	30.4582	27.6814	68.7866	57.141	60.8148	37.3786	39.9659	49.0362	61.1309	82.1011	55.499	98.9138	78.0628	81.7123	25.3859	58.7807	88.2621	86.3212	82.4853
354		34.9563	34.5872	34.2916	64.715	45.4323	45.7622	39.3525	37.2865	67.9615	41.5218	33.547	30.8168	28.0819	68.0175	57.8644	60.7593	37.4832	39.9306	49.2518	61.1761	82.4759	57.09	97.845	78.1011	81.8061	25.4792	58.8389	88.3639	86.3	82.5258
355		35.1589	35.0908	34.2408	65.0103	46.22	45.7465	39.4364	37.5135	67.9117	41.5218	33.4759	30.367	27.7004	69.083	57.9416	61.1741	37.5946	39.8988	49.464	61.2213	81.742	56.0645	98.9221	78.0947	81.8396	25.6342	58.9261	88.4585	86.3	82.5258
356		34.8745	35.1215	34.2598	64.033	44.9649	45.7465	39.531	37.8424	67.8509	41.4426	33.4107	30.5247	28.288	68.5085	58.4113	60.6988	37.703	39.86	49.6769	61.0707	82.018	57.302	98.0823	78.1203	81.8664	25.7682	58.9553	88.5386	86.3496	82.5461
357		34.6968	34.7941	34.2662	64.6829	45.6086	45.7308	39.5941	38.0481	67.8123	41.3563	33.3339	30.8475	28.0963	67.9837	58.7574	61.699	37.8149	39.786	49.8823	61.2113	82.3785	55.8478	100.601	78.1075	81.8597	25.8703	59.0281	88.6554	86.3142	82.5798
358		34.9948	35.226	33.9653	64.4211	44.6515	45.6956	39.573	38.0042	67.7626	41.1877	33.3073	30.4998	27.8099	68.7354	58.6792	61.8475	37.9339	39.7684	50.0672	61.1761	81.5562	55.7144	99.6198	78.1266	81.967	25.908	59.1059	88.7138	86.2645	82.6339
359		35.0961	34.2455	34.2059	64.2613	45.358	45.6694	39.4364	37.8592	67.7184	41.0197	33.2896	30.7359	27.7966	68.9974	59.4552	61.408	38.0327	39.7508	50.2612	61.1912	81.9489	55.6319	99.0132	78.1266	82.0342	25.8999	59.1936	88.8161	86.3283	82.6813
360		35.542	34.6753	34.62	64.2666	45.5654	45.6878	39.2618	37.9401	67.6578	40.8557	33.2837	30.5802	28.0915	67.9332	59.559	60.5579	38.1351	39.7438	50.4728	61.166	81.7971	55.7099	98.1233	78.1394	82.0678	25.9134	59.2472	88.9406	86.3212	82.749
361		34.6776	34.2034	34.8444	64.8383	45.5145	45.6566	39.0738	38.0921	67.6248	40.6815	33.2955	30.7805	28.1394	68.8663	58.8405	62.7303	38.2445	39.7121	50.6681	61.2666	81.5356	55.1161	99.3451	78.1266	82.0678	25.9457	59.3546	88.9919	86.3638	82.7558
362		34.8793	33.8167	34.572	64.9941	46.0576	45.6733	38.987	38.2241	67.5862	40.5362	33.3251	30.5552	27.7813	68.1638	58.7671	61.8321	38.3267	39.7051	50.8896	61.1108	81.4395	57.1088	98.8642	78.1522	82.1283	25.9376	59.3937	89.0579	86.3212	82.8303
363		35.5858	33.5875	34.5752	64.3625	46.9304	45.6683	38.9939	38.1598	67.5862	40.4231	33.3812	30.8475	27.9004	69.7084	58.4113	63.2522	38.4262	39.677	51.0563	61.1058	81.9627	58.0671	98.1807	78.1905	82.1283	25.9511	59.4719	89.1386	86.3709	82.8574
364		34.8072	33.8048	34.8508	64.6294	46.794	45.6566	39.0877	37.9401	67.5862	40.3313	33.4255	30.7582	28.0925	68.9517	58.533	63.0377	38.5121	39.6559	51.2235	61.1861	81.8109	56.3656	97.3804	78.2097	82.1888	25.908	59.5502	89.168	86.3851	82.8778
365		34.2763	33.7094	33.9464	64.1656	47.1476	45.642	39.2234	37.8121	67.5312	40.3031	33.4788	30.8112	28.543	68.9118	60.006	63.2522	38.6016	39.5892	51.4255	61.1259	82.9436	56.8694	98.7898	78.1969	82.2225	25.8488	59.5944	89.2562	86.3496	82.9049
366		34.7975	33.5667	34.0602	63.253	47.2606	45.6331	39.3805	37.8289	67.5367	40.3172	33.5411	30.7889	27.8051	67.9837	59.391	62.9542	38.674	39.5717	51.6066	61.1309	81.2751	56.0275	97.5024	78.1905	82.2225	25.8327	59.6876	89.3813	86.3709	82.9049
367		34.9515	33.1355	33.5659	63.3159	46.614	45.6292	39.5169	37.8963	67.5422	40.356	33.5767	30.7721	28.2592	68.3444	58.8699	63.4621	38.7569	39.5226	51.8013	61.0757	80.621	56.1477	96.9103	78.2033	82.209	25.8112	59.7465	89.455	86.2787	82.9321
368		35.0623	33.1384	33.6631	64.892	46.614	45.6292	39.6467	37.9165	67.5532	40.4125	33.6242	30.6802	28.2256	68.3162	60.1707	64.0852	38.8572	39.5051	51.9879	61.1811	81.9558	57.4438	98.6413	78.1841	82.2832	25.7951	59.8203	89.4919	86.3212	82.9457
369		34.4002	33.5608	34.5848	65.3879	47.727	45.6175	39.6748	37.8356	67.5642	40.515	33.6628	30.8586	28.2458	67.9107	58.0575	63.6357	38.9264	39.5016	52.1532	61.151	81.68	55.9537	98.3613	78.2097	82.2495	25.7844	59.8744	89.6174	86.3709	82.9796
370		34.7303	33.7839	33.66	64.2028	48.3575	45.598	39.6257	37.8188	67.5642	40.6212	33.6926	30.683	28.4284	67.1235	59.1201	62.8969	39.0097	39.4491	52.354	61.1259	82.2396	57.3067	97.3886	78.2033	82.2966	25.72	59.9582	89.6765	86.2787	83.0204
371		34.7591	34.0681	33.6537	62.5029	48.444	45.5678	39.4714	37.9637	67.6082	40.6993	33.7224	30.6441	28.0867	67.7929	59.8965	59.4071	39.1104	39.4526	52.4897	61.1158	83.4849	56.2589	98.2545	78.2289	82.3978	25.6958	60.0717	89.7652	86.2929	83.068
372		34.836	34.3058	34.3266	64.0807	46.5222	45.5629	39.2967	38.2038	67.5807	40.7916	33.7402	30.7777	28.3168	67.8209	58.13	61.0221	39.187	39.4351	52.6476	61.0958	82.5107	56.2171	97.0397	78.2417	82.3573	25.7066	60.1161	89.8244	86.2574	83.0748
373		34.6728	34.959	33.959	63.2792	47.3091	45.5512	39.1607	38.3429	67.5532	40.845	33.7521	30.7192	28.9932	67.4797	60.1107	60.8199	39.2741	39.4246	52.8192	61.0857	80.6074	57.17	97.0397	78.2672	82.4383	25.7334	60.1804	89.9208	86.2433	83.1292
374		35.1396	35.1061	34.133	64.1816	49.9729	45.5317	39.1155	38.3463	67.5532	40.8414	33.767	30.6413	28.5816	67.1735	58.8748	59.4664	39.3369	39.4071	52.9471	60.9755	82.5385	56.5377	96.5875	78.2353	82.4383	25.8032	60.2844	90.032	86.2787	83.1564
375		34.6536	34.959	34.1298	62.9081	53.8461	45.521	39.1886	38.2343	67.4982	40.813	33.776	30.8894	28.7992	66.8742	60.0658	60.5127	39.3998	39.4071	53.1062	61.0506	82.2258	57.3918	97.4455	78.2481	82.4789	25.8193	60.4084	90.0617	86.2787	83.1701
376		34.8889	35.0325	33.8266	63.7896	56.6881	45.5122	39.2792	38.1733	67.4433	40.7845	33.7939	30.5414	29.3686	67.3125	59.7325	61.8475	39.4803	39.4316	53.2657	61.0657	81.6593	57.7808	96.5151	78.2481	82.5194	25.7951	60.5027	90.0915	86.2149	83.2314
377		34.6824	34.5144	34.0001	64.3678	59.4629	45.5005	39.4434	38.1564	67.4323	40.6815	33.8058	30.6914	28.6647	67.1124	59.2283	61.0221	39.5504	39.4701	53.439	61.1309	80.7976	55.5082	97.0721	78.2417	82.4991	25.736	60.5724	90.2179	86.222	83.2314
378		34.7783	35.2876	33.9022	63.3474	62.2193	45.4849	39.6011	38.1462	67.3938	40.5964	33.8386	30.5913	28.3793	67.0236	59.8318	60.8199	39.6311	39.4491	53.5727	61.0707	81.4532	56.5843	98.2135	78.2928	82.5262	25.669	60.667	90.2104	86.2362	83.2723
379		34.6345	34.7636	33.978	63.4787	63.1019	45.4576	39.7487	38.0887	67.3774	40.4973	33.8506	30.9873	28.4707	67.7032	60.0409	59.4664	39.6802	39.4176	53.7021	61.156	82.2396	57.9094	97.6654	78.2608	82.5397	25.669	60.7717	90.337	86.1795	83.2995
380		34.5387	34.6449	33.7259	63.3474	65.8991	45.4665	39.8508	37.9502	67.317	40.4408	33.8745	30.5996	28.8816	66.6864	60.3859	60.5127	39.7506	39.3582	53.8453	61.0156	81.873	58.0049	97.2667	78.2672	82.6683	25.6208	60.8766	90.3892	86.1512	83.3337
381		34.7927	34.7666	34.1076	63.6629	66.1066	45.4499	39.8085	37.8794	67.2951	40.3913	33.9104	30.6858	28.9846	66.7416	59.5887	61.8475	39.828	39.3163	54.0157	60.9755	82.0319	57.1653	97.0802	78.2672	82.6548	25.6075	60.9567	90.4488	86.1512	83.3541
382		34.644	34.1222	33.8518	64.0489	64.9948	45.4343	39.6327	37.9468	67.2842	40.3278	33.9672	30.9453	29.1928	66.4112	59.4947	61.408	39.8915	39.3163	54.1191	61.0406	82.1149	56.9162	96.8779	78.3056	82.77	25.5834	61.0318	90.4712	86.2078	83.3951
383		34.5818	34.1402	34.3234	63.3159	64.4271	45.4615	39.4294	38.1327	67.2403	40.3525	34.0002	30.8084	29.3833	67.1901	58.2027	60.5579	39.9444	39.3372	54.2587	60.9805	82.448	57.5006	96.2018	78.3312	82.7225	25.5914	61.1321	90.5907	86.1017	83.3678
384		34.7447	34.2998	33.8802	63.5207	63.6847	45.4693	39.3036	38.2547	67.2184	40.349	34.0541	30.895	29.4763	66.8631	59.9114	62.7303	40.0045	39.3512	54.3851	60.9655	82.2743	57.1418	96.781	78.3376	82.8242	25.5941	61.2225	90.6655	86.0804	83.4224
385		34.3907	33.6351	33.792	65.0748	64.598	45.4782	39.2618	38.275	67.1856	40.3737	34.0931	30.6496	29.1977	66.6037	60.1357	61.8321	40.0646	39.3407	54.5253	60.9004	81.7144	57.0195	96.4105	78.3056	82.8242	25.5647	61.303	90.7254	86.1087	83.3951
386		34.1764	33.1355	33.959	63.6313	64.0125	45.4654	39.3316	38.2174	67.2184	40.4125	34.1112	30.6496	28.9457	66.6588	59.6036	60.5579	40.1106	39.3407	54.5797	60.9605	81.5631	56.8319	97.6328	78.3312	82.8175	25.4952	61.4037	90.7928	86.0592	83.4088
387		34.8024	33.1796	33.8991	63.2216	62.8099	45.4587	39.4154	38.214	67.2513	40.4302	34.1592	30.8922	29.1538	66.6643	59.2529	62.7303	40.1602	39.3337	54.7249	60.9705	82.3646	55.7053	96.3221	78.3248	82.9057	25.4046	61.4793	90.7778	86.0451	83.4566
388		34.8745	33.4334	33.9938	64.1391	65.2643	45.5044	39.5555	38.2106	67.2622	40.4231	34.1683	30.7081	28.8826	66.9904	59.3466	61.8321	40.2241	39.3197	54.9068	60.9555	81.3778	57.4296	96.4507	78.3312	82.9465	25.2902	61.5854	90.8752	86.0663	83.4429
389		34.6153	33.2975	33.6662	63.3526	63.3953	45.4899	39.7381	38.1361	67.2842	40.4266	34.2074	30.6858	28.5007	67.318	59.7921	63.2522	40.2738	39.3337	55.03	60.9755	81.4532	57.302	95.8737	78.3312	82.8718	25.2264	61.6966	90.9127	86.0239	83.4771
390		34.1527	33.4008	33.8928	62.5339	62.9662	45.4977	39.9425	37.9873	67.3225	40.416	34.2224	30.7331	29.2758	66.714	60.5516	63.0377	40.3449	39.3232	55.135	60.8854	81.3709	56.8272	94.9996	78.344	83.0009	25.176	61.7524	91.0103	85.9956	83.5523
391		34.4671	33.8346	33.8486	62.3476	62.3793	45.4927	40.0627	37.839	67.328	40.3948	34.2495	30.867	29.4088	66.8078	58.9581	63.2522	40.4232	39.2988	55.2311	60.8504	81.9835	56.4027	95.2291	78.3633	82.9805	25.1045	61.8385	91.0554	86.0027	83.5592
392		34.9852	33.6529	33.9622	62.0281	62.5346	45.4938	40.0591	37.7818	67.3829	40.3243	34.2525	30.5719	29.1841	66.3233	60.6421	62.9542	40.4766	39.2639	55.3641	60.8854	82.7547	57.4675	95.4196	78.3761	83.0622	25.1151	61.9401	91.078	85.9603	83.5386
393		34.0672	33.6113	33.9054	62.3321	60.4539	45.5122	39.9531	37.802	67.3884	40.2679	34.2646	30.7164	29.9545	66.7968	59.7722	63.4621	40.5408	39.25	55.4513	60.9004	81.8661	57.4675	96.3221	78.3569	83.0758	25.1257	62.0062	91.1607	85.918	83.6139
394		34.2335	34.0621	33.8014	62.0435	61.8182	45.521	39.8296	37.7717	67.4048	40.2116	34.2797	30.6552	29.071	66.2028	59.5986	64.0852	40.6015	39.1872	55.5111	60.8604	81.873	56.8881	96.0576	78.4017	83.1303	25.1257	62.1232	91.2134	85.8827	83.6003
395		34.7879	34.1673	34.0443	61.8791	63.0079	45.5161	39.6713	37.6676	67.3719	40.1343	34.3128	30.7777	29.2904	65.8696	59.4749	63.6357	40.6838	39.1211	55.64	60.9154	82.1842	57.1229	95.0154	78.4017	83.178	25.2397	62.2099	91.2737	85.8827	83.5866
396		34.0246	34.3843	33.9717	61.0026	62.8515	45.5083	39.5976	37.5637	67.3609	40.0781	34.3189	30.7721	29.4518	66.6698	59.9811	62.8969	40.7518	39.0794	55.7092	60.8854	81.9835	57.6477	94.5973	78.4145	83.2462	25.3779	62.2558	91.2812	85.8686	83.6825
397		34.5722	34.6753	33.8802	61.6691	64.1716	45.5005	39.5896	37.6039	67.2677	40.0325	34.3279	30.7276	28.9787	65.9186	60.3959	59.4071	40.8199	39.0759	55.8247	60.8005	81.0086	56.7757	95.7859	78.4273	83.2803	25.5113	62.3887	91.3114	85.7417	83.703
398		34.0198	34.472	34.352	60.7601	63.3061	45.5239	39.6678	37.6945	67.2513	39.9939	34.334	30.7777	29.2329	66.3343	60.5315	61.0221	40.8774	39.0898	55.9033	60.8504	81.2477	57.2218	94.4794	78.4658	83.3008	25.6851	62.4706	91.4019	85.7417	83.6893
399		34.3144	33.9962	33.9211	60.5637	64.177	45.5288	39.8402	37.7448	67.213	39.9659	34.343	30.7582	29.3843	65.6737	60.0908	60.8199	40.942	39.1107	55.9681	60.6608	82.018	57.0853	95.3958	78.4786	83.3213	25.8811	62.5167	91.4245	85.7558	83.7648
400		34.7159	34.2515	33.9401	61.4853	64.4378	45.52	40.0379	37.6676	67.0981	39.9519	34.3732	30.6886	30.1078	66.1316	60.0359	59.4664	41.014	39.1072	56.0934	60.7555	82.0457	56.757	93.6272	78.4402	83.3623	26.032	62.6193	91.4472	85.7558	83.7579
401		34.3287	34.3752	33.9906	61.1293	64.6354	45.5288	40.2328	37.4733	67.1036	39.9064	34.3853	30.7694	29.4039	66.0496	60.001	60.5127	41.0428	39.0968	56.2095	60.7705	82.3299	56.4213	95.4196	78.4402	83.417	26.132	62.6501	91.4472	85.6151	83.7716
402		34.2716	34.2606	33.5127	58.7057	63.39	45.5317	40.3821	37.3431	67.0489	39.9134	34.3974	30.722	29.7808	66.0059	58.9826	61.0676	41.1077	39.1072	56.2793	60.7855	82.0249	57.1606	94.9363	78.4594	83.3896	26.113	62.7734	91.485	85.601	83.7854
403		34.1337	34.2726	33.497	60.2378	63.9013	45.5317	40.4426	37.3531	67.0053	39.8924	34.4004	30.9313	29.2611	66.1043	60.431	60.7795	41.1546	39.0551	56.3352	60.6608	82.2882	57.3776	95.0945	78.4658	83.458	26.0347	62.8506	91.5227	85.6502	83.8403
404		33.944	34.0741	33.3564	59.0976	64.9142	45.5356	40.3394	37.4232	67.0216	39.8679	34.4186	30.8586	28.8196	66.725	60.5767	60.8148	41.2087	39.0446	56.4612	60.7057	80.92	57.0853	95.2609	78.5236	83.4785	25.9323	62.964	91.5832	85.601	83.854
405		34.1859	33.766	33.5283	59.7445	64.8605	45.5522	40.13	37.4499	66.9725	39.8784	34.4337	30.8642	29.7031	65.7063	60.426	60.7593	41.2593	39.0481	56.5453	60.6259	81.4189	57.4296	94.5737	78.5556	83.5813	25.8085	63.0363	91.5605	85.5869	83.8952
406		34.2858	33.6291	33.3783	59.1271	65.8228	45.5668	39.9319	37.3798	66.978	39.8679	34.4488	30.6552	29.6638	65.4946	61.4678	61.1741	41.31	39.0863	56.6576	60.6458	82.198	57.3634	92.9223	78.4594	83.5675	25.72	63.1138	91.6286	85.5307	83.8952
407		34.3764	34.0111	34.0602	60.068	64.1345	45.559	39.8226	37.1999	67.0216	39.8644	34.4549	30.9285	29.7415	65.3593	61.9745	60.6988	41.3425	39.0898	56.7045	60.6309	82.9716	57.2548	93.5727	78.4786	83.5881	25.653	63.1655	91.6286	85.4675	83.909
408		34.0672	33.7065	33.6474	59.7743	66.0464	45.5756	39.7944	37.1567	67.0926	39.847	34.47	30.8084	30.1266	65.235	62.1649	61.699	41.4186	39.1316	56.7889	60.5314	81.0973	56.9866	93.4174	78.4658	83.5881	25.6369	63.2536	91.674	85.4886	83.909
409		33.9393	33.4275	33.7196	59.1467	65.5999	45.5874	39.8886	37.2698	67.0981	39.826	34.473	30.8279	28.9117	64.9281	59.8318	61.8475	41.4513	39.1559	56.8499	60.5115	82.5943	57.8951	93.9623	78.4722	83.643	25.6931	63.3469	91.6892	85.4395	83.9296
410		33.9677	33.4038	33.3689	59.3141	64.0337	45.6069	39.9849	37.4399	67.1911	39.8155	34.5003	30.9929	30.0721	65.5705	59.7821	61.408	41.5384	39.1872	56.9628	60.5861	82.316	57.203	93.5805	78.4658	83.6841	25.7897	63.3832	91.765	85.4254	83.9503
411		34.1242	33.4689	33.3689	60.5135	63.8272	45.6331	40.1335	37.5235	67.2677	39.8085	34.5063	30.7526	29.3931	66.2466	61.4525	60.5579	41.6039	39.2047	57.0476	60.4717	81.8868	57.776	94.1813	78.4722	83.6635	25.8999	63.4976	91.7725	85.3413	83.9434
412		33.6419	33.6797	33.1851	59.2944	65.2643	45.6527	40.2541	37.3965	67.3116	39.7492	34.5306	30.9257	29.8942	64.8529	61.3252	62.7303	41.7022	39.243	57.1041	60.5314	80.9473	57.6524	93.2314	78.4594	83.7047	25.9484	63.56	91.7877	85.3694	83.964
413		33.722	33.9303	33.4751	58.7204	64.0072	45.6292	40.3287	37.2032	67.317	39.7143	34.5427	30.8782	29.648	64.5477	60.0758	61.8321	41.7788	39.2779	57.1938	60.4419	81.0564	57.3634	93.2779	78.4658	83.7322	25.9619	63.659	91.856	85.3764	84.0397
414		33.7126	33.8018	33.5346	58.9602	64.0443	45.6488	40.3465	37.1933	67.3829	39.6586	34.5609	30.7582	29.8696	65.3647	60.6471	63.2522	41.8372	39.2709	57.2458	60.4568	82.5803	57.6144	93.1231	78.4466	83.8283	25.9727	63.7529	91.8636	85.2573	84.0191
415		33.6984	33.5193	33.8833	58.6228	63.553	45.6488	40.2576	37.3164	67.3116	39.6481	34.5427	30.8531	30.5302	65.1002	60.627	63.0377	41.9176	39.2604	57.3357	60.303	81.193	57.9762	93.8765	78.4273	83.8215	25.9727	63.8208	91.9243	85.3343	84.026
416		33.5713	34.4478	33.4064	59.3536	65.2697	45.6644	40.0662	37.4332	67.2951	39.6516	34.5548	30.8168	29.5803	64.7939	61.1322	63.2522	41.9908	39.243	57.402	60.3972	81.6662	57.876	93.5494	78.4402	83.8696	25.9188	63.8939	91.9775	85.2223	84.0053
417		34.0483	34.1763	33.5408	59.3487	65.2859	45.6644	39.8755	37.3932	67.2951	39.6516	34.5579	31.0266	29.5705	64.4036	61.2489	62.9542	42.0422	39.2674	57.4874	60.3674	81.2682	57.8379	93.038	78.4337	83.8627	25.8354	63.9358	92.0307	85.2223	84.0604
418		33.6654	34.3903	33.959	59.7048	64.2673	45.6644	39.7839	37.2565	67.213	39.6516	34.5761	30.7694	30.087	64.2013	61.2032	63.4621	42.0935	39.3163	57.5538	60.4816	81.4944	58.7986	92.7989	78.4017	83.8902	25.7253	64.0615	92.1068	85.1873	84.0397
419		33.5478	34.8002	33.3221	59.8488	66.2215	45.6761	39.7979	37.1168	67.12	39.676	34.5852	30.6135	29.84	65.235	60.7378	64.0852	42.1155	39.3163	57.6394	60.3674	82.4272	57.5101	92.5298	78.4273	83.9109	25.6985	64.0878	92.1068	85.1174	84.0742
420		33.1636	34.6571	33.1509	59.3339	65.91	45.6839	39.9143	37.1401	67.0817	39.676	34.5912	30.9677	30.2605	65.1056	59.5392	63.6357	42.2001	39.3337	57.7013	60.4121	82.2952	58.2491	92.8529	78.4017	83.9384	25.7656	64.2138	92.1296	85.1384	84.0604
421		33.9819	35.1399	33.2256	59.2353	65.85	45.6917	40.1052	37.1999	67.0435	39.7039	34.5882	30.9034	30.4605	65.1272	60.0608	62.8969	42.2442	39.3547	57.7823	60.422	81.7764	58.3547	91.8644	78.4209	84.0073	25.873	64.2348	92.1144	85.0965	84.0948
422		33.7503	34.2515	33.3252	60.2078	66.3476	45.7124	40.3358	37.18	67.0053	39.6899	34.5973	30.8642	30.8453	65.0841	60.3157	59.4071	42.2921	39.3547	57.787	60.4767	82.2396	57.5006	91.7198	78.3761	84.0762	26.0077	64.3453	92.1677	85.0266	84.1086
423		33.1309	34.4236	33.3284	58.3357	65.2805	45.728	40.6461	37.0869	66.9671	39.6969	34.5943	30.909	30.1475	64.18	59.9412	61.0221	42.3363	39.3756	57.8538	60.3526	81.4738	57.8999	92.4147	78.3889	84.0555	26.1888	64.4455	92.1982	84.9987	84.1086
424		33.7692	34.2877	33.3502	59.3191	66.3037	45.7543	40.9257	37.0107	66.9943	39.6377	34.5912	30.6357	30.0039	64.3822	61.3354	60.8199	42.4027	39.3477	57.9015	60.4022	82.0457	58.1724	91.7655	78.4017	84.159	26.3841	64.4877	92.2286	84.9848	84.1224
425		33.4445	33.9213	32.7394	59.073	65.8065	45.7711	41.1129	37.0372	67.0544	39.5577	34.5912	30.9453	29.8114	64.2332	60.5063	59.4664	42.4765	39.3197	57.9637	60.3972	81.2272	58.2971	91.9788	78.4273	84.1452	26.5911	64.5563	92.282	85.0057	84.1224
426		33.4585	33.8078	33.2878	59.3141	65.9864	45.7739	41.1454	37.1567	67.0544	39.4848	34.5882	30.9369	30.614	64.3396	61.2845	60.5127	42.5135	39.3058	58.0019	60.4369	82.3507	57.4107	92.1238	78.4017	84.2073	26.7524	64.6356	92.2668	84.9429	84.1914
427		33.1169	33.7601	33.4189	58.4377	66.0301	45.8248	41.048	37.2265	67.1418	39.405	34.5973	31.0182	29.835	64.2864	60.3057	61.8475	42.5764	39.25	58.0641	60.4618	81.2477	57.7998	92.5989	78.3697	84.2626	26.8594	64.6779	92.3736	84.8593	84.2259
428		34.053	34.0771	33.4439	59.3141	65.3237	45.8455	40.8574	37.1667	67.202	39.3184	34.5852	31.0406	30.2505	65.0033	61.2235	61.408	42.6282	39.1559	58.0977	60.4171	81.9006	57.9142	92.6835	78.3504	84.2004	26.9445	64.7785	92.3965	84.8732	84.1983
429		33.5008	33.466	33.1074	58.462	65.6868	45.8572	40.7069	37.1201	67.2787	39.2354	34.5639	31.1642	30.1177	64.4462	60.6169	60.5579	42.7061	39.0933	58.1312	60.3526	81.8937	58.1724	91.9254	78.3504	84.3318	27.0023	64.8315	92.3202	84.7897	84.2052
430		33.1262	33.7005	33.0175	59.6453	65.6868	45.8651	40.6747	37.1235	67.3116	39.1905	34.5457	31.0125	29.8953	64.6921	60.9195	62.7303	42.7655	39.0203	58.184	60.3327	81.8454	57.9476	92.2462	78.3953	84.3595	26.961	64.9271	92.4347	84.8036	84.2466
431		32.9352	33.6024	33.3471	58.2823	66.2598	45.9357	40.7176	37.2066	67.4213	39.1733	34.5245	31.035	30.4295	64.0792	59.7821	61.8321	42.8175	38.9509	58.2223	60.2732	82.0388	57.857	92.8683	78.3889	84.3733	26.9445	64.9909	92.4347	84.7132	84.2811
432		33.1496	33.6678	33.0919	59.1418	65.0379	45.9593	40.8108	37.2831	67.4323	39.1422	34.5033	30.9985	30.325	63.9096	60.3658	63.2522	42.8733	38.9024	58.2752	60.3228	82.7059	58.0766	91.5983	78.4081	84.3387	26.9308	65.044	92.4653	84.7062	84.2811
433		33.0889	33.8048	33.3627	58.3648	65.8827	45.9907	40.9904	37.2598	67.4213	39.156	34.5215	30.9789	30.3659	64.2332	61.0308	63.0377	42.9403	38.8055	58.2896	60.2386	83.2594	58.6729	91.8187	78.4209	84.3802	26.9418	65.1292	92.45	84.6784	84.288
434		33.2383	33.4926	33.0051	59.8836	65.9755	46.0261	41.1201	37.2265	67.5037	39.1733	34.4942	31.0715	29.9189	64.0049	61.3354	63.2522	42.9962	38.7398	58.3088	60.1742	80.9473	58.7744	91.0987	78.3889	84.4218	26.961	65.2358	92.4729	84.5743	84.2811
435		33.0469	34.345	33.3003	59.1566	66.2434	46.0497	41.2501	37.1899	67.4707	39.2285	34.4851	31.1023	30.3609	64.7135	60.9094	62.9542	43.0335	38.726	58.3809	60.2732	82.1911	57.9476	90.4222	78.4017	84.4425	27.0381	65.2412	92.4959	84.5882	84.3018
436		32.9166	34.0861	32.9184	59.4079	65.5999	46.0457	41.2682	37.1633	67.4927	39.27	34.4549	31.2148	30.4455	64.3876	61.1322	63.4621	43.0783	38.7398	58.3376	60.1891	82.3646	59.0462	91.7122	78.4017	84.401	27.1484	65.3106	92.4423	84.5673	84.288
437		33.2009	34.7788	33.2442	58.7937	66.2324	46.0812	41.1706	37.1667	67.4707	39.2907	34.4428	31.1389	30.4654	63.4614	61.4321	64.0852	43.1045	38.7467	58.4002	60.194	81.0769	57.8713	91.9635	78.3825	84.4703	27.2673	65.3908	92.3812	84.5951	84.288
438		33.0004	34.0051	32.8412	58.9307	65.1725	46.084	40.9437	37.1567	67.3225	39.2423	34.4609	31.167	30.7901	64.2332	60.4762	63.6357	43.1606	38.7778	58.4628	60.303	81.7075	59.0462	91.8264	78.3953	84.4772	27.3947	65.4496	92.4882	84.5604	84.3018
439		32.5551	34.788	33.1509	59.3437	66.8599	46.0733	40.6675	37.17	67.2349	39.1698	34.4518	30.881	30.685	64.5958	60.7882	62.8969	43.1942	38.7433	58.4821	60.3178	82.2327	58.7212	91.2951	78.4145	84.5257	27.5031	65.4817	92.4882	84.5049	84.3433
440		32.9817	34.4932	33.2941	59.398	65.4427	46.0919	40.4355	37.1268	67.1911	39.0802	34.4579	31.2374	30.7	65.041	61.2337	63.4621	43.2242	38.7226	58.5496	60.2089	81.3572	59.0656	91.439	78.3889	84.5396	27.5782	65.605	92.4423	84.4841	84.3571
441		32.9306	34.7544	33.1913	58.7252	65.6325	46.1008	40.2967	37.0239	67.2184	38.9082	34.4609	31.1811	30.8252	63.9043	60.2107	64.0852	43.2654	38.7018	58.5496	60.1297	82.1703	58.1628	90.2054	78.3569	84.5119	27.6033	65.6748	92.4423	84.4772	84.3917
442		33.2009	34.2064	33.4783	58.7155	65.0863	46.1087	40.279	36.9544	67.2349	38.6957	34.4579	31.0518	30.4904	63.952	60.5767	63.6357	43.3216	38.6915	58.593	60.031	81.7144	59.2264	90.7447	78.4081	84.5604	27.5921	65.6855	92.3507	84.4287	84.3986
443		32.9771	34.3269	33.0175	59.2255	65.1348	46.1127	40.2861	36.9444	67.2239	38.5113	34.4488	31.021	30.714	64.7885	61.3557	62.8969	43.3554	38.6949	58.6993	60.0013	82.1495	58.3067	90.1382	78.3761	84.5882	27.5392	65.8145	92.366	84.4079	84.3779
444		32.6198	33.6083	32.9865	58.8915	66.4629	46.1234	40.3714	36.9941	67.2842	38.3275	34.4367	31.0518	30.8693	64.4302	60.016	59.4071	43.3779	38.7191	58.7138	60.1001	82.1218	57.9571	90.2427	78.4337	84.5465	27.4864	65.8468	92.4423	84.3733	84.4263
445		33.2103	34.1342	33.2878	57.8232	65.1564	46.1284	40.4701	37.0538	67.4103	38.1647	34.4337	31.274	30.8352	63.4666	59.6184	61.0221	43.423	38.6811	58.7816	59.9964	81.68	58.2299	90.0637	78.3633	84.4425	27.5058	65.9708	92.4347	84.3595	84.3986
446		32.6614	32.8775	33.0671	59.3092	65.3453	46.1599	40.5317	37.0306	67.4323	38.1106	34.4095	31.1951	30.8653	64.6385	61.6669	60.8199	43.4944	38.7018	58.7816	59.888	81.7902	59.0413	89.6919	78.3569	84.5049	27.5754	65.9708	92.4806	84.3318	84.4263
447		32.8794	33.6261	33.8108	58.0064	65.1133	46.1718	40.5389	36.9477	67.5422	38.0835	34.3793	31.2599	30.1425	64.2545	61.0866	59.4664	43.5321	38.6811	58.7477	60.0655	82.0526	58.8035	91.0308	78.3248	84.5119	27.6618	66.0409	92.4729	84.2903	84.4332
448		32.5227	33.2857	33.5596	57.0574	65.4102	46.1836	40.4345	36.8816	67.6413	38.141	34.3551	31.2008	31.1065	63.693	61.3049	60.5127	43.5848	38.6846	58.8348	59.9225	81.3709	57.8713	89.3513	78.3376	84.4356	27.7372	66.0841	92.4653	84.2834	84.4332
449		33.0004	33.2297	33.1261	59.8389	65.2427	46.1707	40.247	36.8948	67.7074	38.2528	34.337	31.1614	30.655	64.7242	61.254	61.8475	43.6451	38.6811	58.8203	59.9028	82.1011	58.3644	89.403	78.312	84.401	27.8239	66.1814	92.5571	84.2281	84.4194
450		32.6892	32.5949	33.5847	59.5463	65.1779	46.2112	39.9708	36.8948	67.7902	38.4023	34.3008	31.1557	30.66	63.0475	61.5239	61.408	43.6942	38.6639	58.8494	59.8978	82.1703	58.8083	88.3453	78.3184	84.4633	27.9472	66.1976	92.5265	84.1797	84.4194
451		33.2103	32.9419	33.2193	58.7692	65.6814	46.2072	39.7768	36.8056	67.8399	38.5522	34.2736	31.3898	31.3628	63.2462	59.9014	60.5579	43.7395	38.6466	58.8736	59.9915	82.0665	59.4415	89.7438	78.3184	84.4148	28.0877	66.2464	92.5647	84.1521	84.454
452		32.4397	33.644	33.344	57.9581	66.1175	46.218	39.717	36.6638	67.9117	38.7094	34.2525	31.1614	30.5053	63.8092	60.1807	62.7303	43.7886	38.6397	58.8833	60.0211	81.8178	58.9247	89.0784	78.344	84.4495	28.1863	66.3547	92.603	84.1797	84.4678
453		32.7216	33.2857	32.7486	57.9726	64.5766	46.2653	39.7381	36.5717	67.9947	38.8704	34.2375	31.2148	30.594	63.952	61.0866	61.8321	43.8378	38.6053	58.9076	60.0161	81.8661	58.8471	89.0931	78.2736	84.3525	28.2568	66.4144	92.5877	84.1038	84.4678
454		32.592	33.3802	33.1199	58.9945	65.6162	46.2862	39.8226	36.5586	67.9892	39.0182	34.2284	31.2712	30.619	63.6034	62.1339	63.2522	43.8681	38.6432	58.9124	60.0507	81.9627	57.8331	89.8404	78.3056	84.3456	28.2738	66.4742	92.603	84.1659	84.4747
455		33.1216	33.6113	32.8165	58.1079	65.2211	46.2969	39.9627	36.6046	68.0169	39.1043	34.2014	31.0462	30.7601	63.6034	60.8538	63.0377	43.9136	38.6087	58.9173	60.0112	82.1565	58.3836	89.2774	78.2545	84.3387	28.2455	66.5122	92.6643	84.09	84.4678
456		32.8748	33.8018	32.8906	57.8713	65.7357	46.3257	40.1148	36.6046	67.9339	39.1077	34.1983	31.122	30.7801	63.7036	60.96	63.2522	43.9781	38.6225	58.9561	59.9718	81.7144	58.881	89.0784	78.2928	84.3456	28.1891	66.6264	92.6643	84.0969	84.4401
457		32.8376	33.4038	32.8782	58.4669	65.6054	46.3415	40.2896	36.598	67.8565	39.0388	34.1743	31.2768	31.3932	62.9327	60.3358	62.9542	44.0046	38.6191	58.9609	60.0013	81.9696	57.9858	89.1668	78.2864	84.4079	28.175	66.6319	92.6413	84.0417	84.5094
458		32.5089	34.2726	32.7949	58.36	66.0683	46.3811	40.3999	36.6178	67.7571	38.9219	34.1502	31.2938	30.9797	63.4246	61.5137	63.4621	44.0426	38.6846	59.0144	59.9767	82.018	58.5184	88.6744	78.312	84.3595	28.1947	66.7027	92.6489	84.0211	84.4747
459		32.5551	34.2545	33.238	57.0003	64.4218	46.3929	40.4141	36.6309	67.7019	38.771	34.1382	31.0574	31.9177	62.9222	60.5717	64.0852	44.092	38.7122	59.0047	59.9372	82.5455	58.789	89.0489	78.2417	84.4703	28.2681	66.7354	92.7563	83.9246	84.4955
460		32.9492	33.8705	33.1354	57.8424	66.3202	46.4285	40.2967	36.6638	67.6468	38.5727	34.1232	31.0855	31.167	63.1991	60.6119	63.6357	44.1186	38.6915	58.9998	59.8535	83.0347	57.7237	88.4037	78.2992	84.4356	28.3529	66.8009	92.81	84.0004	84.5094
461		32.2923	34.2124	33.0826	57.4966	64.2301	46.4523	40.0698	36.5915	67.6193	38.3955	34.0841	30.9369	30.7	63.6034	60.6169	62.8969	44.1719	38.7467	59.0387	60.031	83.0277	58.4028	89.7661	78.2417	84.4703	28.4577	66.8555	92.7563	83.904	84.5163
462		32.3199	34.7758	32.9617	57.9485	66.606	46.4642	39.8357	36.4831	67.5422	38.2359	34.0571	31.2261	31.3285	63.105	62.0516	63.2522	44.1986	38.6984	59.0192	59.9323	82.9856	57.9476	88.9459	78.1841	84.4425	28.5797	66.9703	92.8483	83.8902	84.5163
463		32.3245	34.0171	32.1907	56.9338	65.8827	46.488	39.7065	36.3782	67.5532	38.1038	34.0271	31.2571	30.4505	63.2096	61.0916	63.0377	44.2252	38.7226	59.0192	59.9964	83.0628	58.2395	88.1121	78.2161	84.4772	28.6708	66.9484	92.8483	83.8421	84.5717
464		32.2831	34.1733	33.1354	58.1369	65.2697	46.4999	39.6819	36.3029	67.5697	38.026	34.0002	31.1979	30.744	63.7511	60.9903	63.2522	44.2786	38.7433	59.0435	60.0853	81.2751	58.5184	88.1266	78.1969	84.5049	28.7391	67.0305	92.8253	83.7734	84.4817
465		32.2831	33.8317	33.2629	58.6471	64.3472	46.5435	39.7557	36.1951	67.5202	37.9821	33.9732	31.2402	30.4605	63.788	62.3455	62.9542	44.3282	38.7398	59.0047	60.1248	82.1773	58.3884	88.2286	78.1969	84.5327	28.7876	67.1073	92.856	83.7665	84.4955
466		32.4443	33.7899	32.9617	57.487	64.8766	46.5583	39.8719	36.0387	67.5587	38.0193	33.9433	31.2036	31.1317	63.2096	60.763	63.4621	44.3473	38.7398	59.0192	60.0705	81.8385	58.983	88.0539	78.1586	84.5327	28.8333	67.1402	92.9175	83.7253	84.5371
467		32.2923	32.822	32.971	57.4439	64.8551	46.5662	39.999	35.9088	67.5697	38.1072	33.9193	31.2092	30.1921	62.766	61.9693	64.0852	44.4084	38.7226	59.0387	59.957	82.455	57.354	88.5499	78.1458	84.498	28.9248	67.2115	92.8637	83.7596	84.5163
468		32.1086	33.4304	32.6593	57.2718	65.1294	46.5752	40.1193	35.8925	67.6248	38.2528	33.8864	30.9985	31.3437	62.99	61.5954	63.6357	44.4582	38.7053	59.0095	60.0655	83.1119	58.6777	87.9885	78.1394	84.5882	28.9448	67.2774	92.9867	83.6635	84.5717
469		31.9301	32.6792	32.8844	56.82	65.524	46.6269	40.1867	35.9315	67.6468	38.4159	33.8775	31.0883	31.5209	63.2462	60.9296	63.2522	44.5118	38.6708	58.9998	59.9619	81.0905	58.4076	88.4037	78.1714	84.5951	28.9591	67.3379	93.0252	83.6841	84.544
470		31.3979	32.9712	32.869	56.948	64.5659	46.6099	40.2009	35.9769	67.6688	38.5659	33.8357	31.122	31.172	62.9275	62.0928	63.0377	44.5577	38.6639	59.0338	60.0655	82.0042	58.398	88.9533	78.1586	84.5882	28.9706	67.3489	93.0175	83.5881	84.5717
471		31.4342	33.2326	32.9184	57.3769	65.011	46.6258	40.1087	36.016	67.7019	38.7196	33.8297	31.2796	30.7451	61.97	61.672	63.2522	44.5731	38.6535	58.9755	60.0853	81.9282	58.1436	88.6524	78.1266	84.6437	29.0193	67.4315	93.0175	83.595	84.544
472		31.543	33.162	32.8721	55.926	66.0956	46.6695	39.9178	35.9899	67.7295	38.795	33.8178	31.2458	32.1529	62.6362	61.58	63.2522	44.6268	38.6432	59.029	59.9619	82.664	57.795	87.8651	78.1011	84.6368	29.0968	67.4866	93.0482	83.5196	84.5787
473		31.4795	33.0709	33.2723	57.1335	64.2939	46.6626	39.6678	36.0387	67.735	38.8053	33.8148	31.063	31.7088	62.3513	62.1545	63.0377	44.6767	38.6604	59.0241	59.9767	81.4464	58.9878	86.8056	78.0947	84.5812	29.1629	67.5583	93.0098	83.4922	84.5648
474		31.1495	33.2326	32.8721	56.9148	64.8659	46.6973	39.4154	36.1625	67.6854	38.7813	33.8148	31.1332	31.6173	63.0318	60.6673	63.2522	44.7343	38.7053	58.9998	60.0556	82.6919	58.3211	87.5176	78.0692	84.5812	29.2348	67.5969	93.0636	83.4854	84.544
475		31.3074	33.4808	33.1758	56.1366	64.3792	46.7263	39.3002	36.2506	67.6082	38.6512	33.8148	31.2881	31.4905	62.6206	61.5494	62.9542	44.7728	38.6984	58.9852	60.0013	82.2396	57.7142	88.3891	78.1075	84.5812	29.3645	67.6356	93.0559	83.4375	84.5302
476		31.9027	33.4808	33.0702	56.7158	64.2939	46.7541	39.2827	36.2474	67.4872	38.4704	33.8595	31.049	30.9959	61.8366	61.1982	63.4621	44.8036	38.7226	58.9707	59.9471	81.2477	57.9333	87.2507	78.0947	84.5812	29.4425	67.7462	93.0867	83.4033	84.5302
477		31.0414	33.5786	33.0423	57.0764	65.6379	46.7929	39.3246	36.1429	67.4433	38.297	33.9133	31.108	31.9676	62.4082	60.8589	64.0852	44.8382	38.688	58.9367	59.9422	81.8592	58.4173	87.33	78.0437	84.5257	29.4715	67.7573	93.1407	83.3349	84.5024
478		31.3436	33.9243	33.033	57.4008	64.0072	46.8019	39.4399	36.042	67.3006	38.1173	33.9492	31.1642	31.4854	62.279	61.9796	63.6357	44.8498	38.6501	58.9221	59.9028	81.6938	58.4269	87.1788	78.0373	84.5257	29.4223	67.8459	93.1329	83.2189	84.5024
479		31.7248	33.6529	32.9865	56.5835	65.6054	46.8418	39.552	36.0355	67.2239	37.9956	33.9642	30.9397	31.0059	62.2068	60.5666	66.7092	44.8806	38.6191	58.8979	60.031	82.5316	58.1005	87.2076	77.9863	84.5188	29.4339	67.8902	93.2177	83.2598	84.5024
480		31.6429	33.8496	33.1261	56.659	63.2065	46.8577	39.6994	36.0778	67.1528	37.8911	33.9852	30.9761	32.1324	62.5428	62.3765	67.0465	44.8768	38.5915	58.9027	60.0655	82.5594	59.2215	88.3745	77.9991	84.5119	29.4454	67.9457	93.1638	83.1712	84.4678
481		31.4296	34.0981	33.2287	56.0242	63.896	46.8487	39.7592	36.0941	67.0544	37.8675	34.0271	31.1529	31.3386	62.6206	61.6362	66.7809	44.9231	38.6535	58.9076	60.0112	81.7833	58.9781	88.0394	77.9863	84.5257	29.4946	67.9845	93.1484	83.1712	84.4125
482		31.4795	33.6826	33.3783	56.7963	63.6162	46.8925	39.7451	36.0778	66.9834	37.8776	34.0661	31.1023	32.0147	63.0057	61.3354	66.3515	44.9578	38.7053	58.8785	59.9816	81.4738	58.5956	87.7418	77.9736	84.5257	29.5323	67.9734	93.2255	83.1575	84.4471
483		31.4024	33.766	33.5408	56.4938	64.0602	46.8846	39.6081	36.0973	66.9616	37.9417	34.0781	30.9649	31.9381	62.8285	61.3608	64.7999	44.9655	38.764	58.8736	59.9767	82.3924	58.557	87.1141	77.9353	84.5257	29.6047	68.0345	93.1715	83.1439	84.4125
484		31.3708	33.2061	33.1603	57.9292	63.7903	46.9205	39.37	36.1625	66.9561	38.0733	34.0931	31.108	31.2477	62.2068	60.3007	64.4043	45.0273	38.7951	58.83	60.0013	82.8176	56.7243	87.4815	77.929	84.5743	29.6918	68.1179	93.1946	83.069	84.4055
485		31.4704	33.3004	33.5314	56.9718	63.2642	46.8965	39.1573	36.2637	66.9452	38.2189	34.1322	30.8503	31.1821	62.1398	62.1855	64.543	45.0737	38.8886	58.8542	59.9964	82.7478	58.726	86.9059	77.8908	84.5604	29.8082	68.1624	93.2177	83.0485	84.3917
486		31.6293	33.3034	33.2536	56.7111	62.9192	46.9325	39.0321	36.2996	66.978	38.3853	34.1592	31.1614	30.9607	62.5635	62.1752	64.4096	45.1085	38.9128	58.8155	59.9964	82.0042	58.2971	87.4021	77.8908	84.609	29.9015	68.2126	93.21	83.0145	84.3502
487		31.652	33.3595	33.2473	56.8057	63.411	46.9165	38.9939	36.2506	66.9943	38.5147	34.1803	30.9705	32.4714	61.7905	60.6572	62.2436	45.124	38.9752	58.8736	59.9422	81.742	58.4799	87.5031	77.859	84.6159	30.0183	68.2794	93.1484	83.0758	84.3779
488		32.0765	32.5949	33.0857	55.9213	64.5766	46.9245	39.0668	36.1299	67.0435	38.641	34.2254	31.212	31.9023	62.3048	61.3303	63.3675	45.1627	39.0099	58.8058	59.9126	82.4759	57.0336	86.7913	77.859	84.6368	30.1647	68.2962	93.2023	82.9737	84.2949
489		31.8251	32.9302	32.9215	56.7111	63.6267	46.9005	39.1607	36.0387	67.1309	38.7333	34.2284	31.0967	30.3808	61.8776	61.8667	63.399	45.2053	39.0134	58.7816	59.9372	82.4898	58.3259	88.2723	77.859	84.741	30.2851	68.3129	93.264	82.9193	84.288
490		32.0674	32.5137	32.7424	56.659	62.8723	46.9005	39.3141	35.9997	67.1856	38.7367	34.2345	31.0686	31.0663	62.5895	61.0714	60.9411	45.2247	39.003	58.7961	59.8929	82.7687	59.0851	86.7555	77.8653	84.7341	30.4206	68.3687	93.2563	82.8989	84.2742
491		31.6202	32.2477	33.0206	56.6165	62.3018	46.9125	39.4635	35.9672	67.2403	38.7094	34.2495	30.9621	31.4651	61.811	61.4066	62.0067	45.2519	38.996	58.7283	59.957	81.804	58.7841	87.6839	77.8208	84.7758	30.5239	68.419	93.2795	82.8989	84.2466
492		31.0954	32.6734	32.5732	56.5882	62.2347	46.9045	39.5976	35.9477	67.2896	38.6137	34.2857	30.8894	31.8004	61.1075	60.5214	60.7845	45.2635	38.9475	58.7283	60.031	83.874	58.6052	87.0781	77.8335	84.7619	30.5978	68.4749	93.2872	82.865	84.1431
493		31.484	33.0503	33.0671	57.2289	63.4794	46.9125	39.6257	35.912	67.2787	38.4874	34.3038	31.063	31.9534	62.2481	61.7386	60.4123	45.2829	38.892	58.7186	59.9274	81.8868	58.2539	87.7563	77.8081	84.7758	30.6688	68.514	93.3412	82.8242	84.1155
494		31.3074	32.688	32.4168	56.3196	60.9932	46.9176	39.5835	35.8893	67.2622	38.3377	34.3309	30.9985	31.4297	61.4634	62.0619	61.2097	45.2829	38.8332	58.6945	59.9323	82.8316	58.2971	87.6694	77.7699	84.7967	30.7548	68.5308	93.2718	82.7157	84.0879
495		31.4115	33.2473	32.6039	56.3667	62.602	46.9176	39.4189	35.8796	67.2403	38.1952	34.3581	30.7638	31.3386	61.7597	60.5616	59.3923	45.2946	38.7882	58.6606	59.9274	81.9835	58.639	87.1141	77.7636	84.7201	30.832	68.5588	93.2718	82.7564	83.9984
496		31.4296	32.7899	32.8381	56.1835	61.726	46.9376	39.226	35.886	67.1856	38.0733	34.3672	30.895	31.8004	61.4226	62.067	59.8431	45.314	38.764	58.6123	59.8978	83.1681	58.0766	87.0135	77.7699	84.748	30.8974	68.626	93.3412	82.7632	83.909
497		31.6566	33.0474	32.9803	56.5599	62.628	46.9615	39.0703	35.8601	67.109	37.9923	34.3672	30.8307	31.2628	62.3772	60.758	60.578	45.3373	38.7329	58.6171	59.9077	82.7617	58.9441	86.9561	77.7509	84.7827	31.0076	68.6036	93.3026	82.6141	83.854
498		31.6293	33.4689	32.7825	55.0678	62.4932	46.9484	38.9835	35.8374	66.9671	37.945	34.4034	30.895	31.2376	61.9906	62.3506	59.8829	45.3606	38.7018	58.5399	59.9274	82.0042	57.9333	87.2868	77.7382	84.7688	31.142	68.6148	93.3644	82.6277	83.7442
499		31.5702	33.389	32.6778	56.7205	61.7516	46.9655	39.0182	35.8666	66.9016	37.9551	34.4034	30.7917	31.5158	61.6267	62.5628	59.033	45.3645	38.657	58.5689	59.8929	82.1773	58.697	87.2868	77.7128	84.7549	31.2648	68.7101	93.3799	82.5938	83.6345
500		31.8479	33.5252	33.0919	57.6596	61.5165	46.9735	39.0842	35.8633	66.8199	38.0497	34.4428	30.7276	31.6579	60.9253	61.6669	58.6025	45.3762	38.6604	58.4869	59.8781	81.8247	58.0814	87.2507	77.681	84.7619	31.3698	68.6821	93.3799	82.6074	83.4908
501		31.2939	33.3152	33.5001	55.7348	62.2141	46.9695	39.1956	35.8504	66.7547	38.1579	34.4397	30.9649	32.5435	61.6523	62.0516	57.2711	45.4034	38.6604	58.4821	59.9274	82.1842	58.4221	87.222	77.6937	84.7758	31.469	68.7325	93.3953	82.5668	83.2518
502		31.5067	33.4926	32.8875	55.0494	61.2264	47.0044	39.3455	35.7629	66.6134	38.3071	34.467	30.8251	30.9356	61.9084	62.0464	58.5245	45.4073	38.6708	58.4387	59.8486	82.5385	58.2779	86.9346	77.6683	84.7827	31.5383	68.7775	93.3953	82.5803	82.9932
503		32.0582	33.7065	32.7486	55.8653	60.6701	46.9935	39.4854	35.6918	66.5646	38.4942	34.47	30.7136	31.1418	61.5042	62.0773	57.2091	45.4228	38.6742	58.3665	59.7797	82.9646	57.8474	85.8873	77.6429	84.7827	31.5986	68.7887	93.4185	82.5465	82.749
504		31.9027	33.6618	32.5701	56.6024	59.4184	46.9884	39.5871	35.6885	66.5104	38.6444	34.5003	30.9006	32.199	60.7234	62.5628	57.7791	45.4423	38.6742	58.328	59.7748	81.9627	58.4847	87.6477	77.6303	84.7827	31.6952	68.8224	93.4108	82.4721	82.4785
505		31.6566	33.2238	32.3067	55.828	60.8314	46.9935	39.566	35.7176	66.4833	38.7436	34.5275	31.0041	31.9892	60.9961	62.2474	58.0153	45.4773	38.6777	58.3232	59.7601	82.1357	58.5425	87.0494	77.6303	84.7688	31.7617	68.8674	93.4262	82.4721	82.209
506		31.7476	33.6529	32.6193	55.8093	60.5896	46.9975	39.4924	35.6853	66.5321	38.7881	34.5579	30.5913	31.6783	61.6881	61.1728	58.2476	45.4696	38.6673	58.3136	59.7846	82.4063	58.9199	87.2363	77.5922	84.741	31.9011	68.8955	93.4649	82.3978	81.9472
507		31.985	33.2267	32.3342	55.5906	60.5946	47.0135	39.356	35.6078	66.5537	38.7573	34.5852	30.9733	31.2477	61.4889	60.8084	57.8706	45.4929	38.6742	58.2079	59.8584	82.4898	58.2683	86.7269	77.5986	84.8175	32.0653	68.9236	93.4494	82.4181	81.7263
508		32.2831	32.9624	32.1724	55.7115	59.9291	46.9884	39.1956	35.5014	66.6351	38.6205	34.6095	30.8056	32.1324	61.5858	62.0464	57.9864	45.5007	38.688	58.1744	60.0211	81.6112	58.3788	85.9722	77.6049	84.7688	32.2361	68.9461	93.4108	82.3843	81.4794
509		32.1178	32.3574	32.0719	56.1694	58.8384	46.9844	39.0912	35.4017	66.6786	38.4704	34.6429	30.722	31.9075	61.545	61.8359	57.9719	45.5241	38.6984	58.1696	59.9767	82.3021	58.2923	87.2004	77.5732	84.8036	32.3829	68.9968	93.4494	82.3169	81.2133
510		32.0399	32.6182	32.0689	56.7111	60.0188	46.9804	39.0495	35.3888	66.7655	38.28	34.6459	30.9845	32.3685	61.5399	61.1423	56.7766	45.5319	38.6949	58.1216	59.9471	82.0388	57.9237	86.7054	77.5542	84.8175	32.4872	69.0363	93.4726	82.2764	81.0409
511		32.1637	32.685	32.2975	55.6045	58.9314	46.9735	39.112	35.4306	66.8798	38.0531	34.6824	30.7081	32.3685	61.7341	61.2896	57.7887	45.5553	38.7295	58.0929	59.9077	81.8178	57.3162	86.9059	77.5732	84.8524	32.6316	69.0419	93.55	82.2495	80.8556
512		31.8616	32.5746	32.7517	55.3448	59.2803	46.9804	39.2583	35.4499	66.9671	37.8439	34.7006	30.6135	32.158	61.1278	61.7642	57.6877	45.5748	38.7502	58.0546	60.0359	82.6919	57.8856	87.0638	77.5605	84.9151	32.7395	69.0701	93.4881	82.2764	80.6972
513		32.1683	32.5949	32.429	55.6696	58.7357	46.9655	39.4224	35.4113	67.038	37.649	34.7128	30.8894	32.0352	60.3766	61.8564	57.6349	45.5709	38.7433	58.0067	60.0507	82.1703	58.1436	87.5248	77.5415	84.8802	32.8599	69.087	93.5423	82.209	80.5325
514		32.4212	32.3141	32.6039	55.926	59.6856	46.9684	39.5861	35.3631	67.0872	37.5452	34.7098	30.8223	32.4662	60.4317	62.0619	57.4192	45.5787	38.7571	57.9684	60.0359	82.1634	57.7427	88.2286	77.4972	84.9011	32.9497	69.0814	93.4959	82.1081	80.401
515		32.228	32.563	32.6962	55.3819	58.5016	46.9376	39.7205	35.3343	67.1364	37.5217	34.7159	30.9705	32.2195	61.2039	61.4576	58.3446	45.5943	38.7433	57.9398	60.1693	82.108	57.2548	87.4382	77.4972	84.8802	33.083	69.0926	93.5346	82.1417	80.237
516		32.4305	32.9126	32.2578	56.0242	58.4432	46.9575	39.7557	35.3567	67.1036	37.5686	34.7372	30.7498	31.5209	61.0873	61.4474	56.8951	45.6021	38.7571	57.9684	60.0902	81.8178	57.776	87.8433	77.4782	84.8663	33.2229	69.1434	93.6353	82.0812	80.106
517		32.017	32.6821	32.3923	54.9803	58.9167	46.9484	39.7346	35.421	66.9998	37.7195	34.7402	30.7917	31.7902	60.986	61.4117	57.3236	45.6216	38.7951	57.8968	60.0705	82.4341	57.8522	86.7698	77.5162	84.9151	33.3664	69.1604	93.6043	82.1014	80.0406
518		32.2509	33.3477	32.7517	55.7394	58.4773	46.9484	39.6502	35.4403	66.9671	37.918	34.7615	30.8279	32.7709	61.2395	61.3965	57.1995	45.6177	38.809	57.8586	60.2138	82.65	58.3499	86.9131	77.4719	84.8593	33.4977	69.1434	93.612	82.061	79.936
519		31.7613	33.1826	32.6931	55.4189	57.8864	46.9535	39.566	35.3985	66.8635	38.1681	34.7859	30.5969	32.4394	60.3164	60.9903	57.2949	45.6334	38.802	57.8347	60.0803	81.9006	58.0575	86.5982	77.4655	84.8384	33.6356	69.2169	93.6663	82.0409	79.8707
520		32.2831	32.9682	32.607	55.4606	58.7259	46.9564	39.4644	35.3246	66.7438	38.3921	34.7981	30.7108	32.3017	60.5422	61.1982	57.1233	45.649	38.7675	57.7775	60.1792	82.6361	57.7047	87.3012	77.4276	84.8106	33.7833	69.2112	93.643	82.0006	79.7795
521		31.9987	33.1914	32.3006	56.1038	58.9804	46.9604	39.4504	35.2445	66.6731	38.6205	34.8042	30.7053	31.6732	60.1664	61.5392	56.6962	45.6763	38.7191	57.7537	60.1742	82.0803	56.4958	86.9561	77.4212	84.8106	33.8841	69.2169	93.6353	81.967	79.7013
522		31.9804	33.2532	32.4076	55.5302	57.4206	46.9445	39.4889	35.2188	66.6297	38.8087	34.8256	30.6914	31.4246	60.8444	61.7488	56.2485	45.6959	38.7053	57.7203	60.1149	82.5943	58.6004	87.4815	77.4149	84.7619	33.9472	69.2734	93.7128	81.9536	79.6102
523		31.7339	33.9093	32.5916	55.5395	56.8396	46.9844	39.5871	35.1996	66.5863	38.9425	34.8134	30.658	32.7812	60.1614	60.1357	56.7861	45.7272	38.6639	57.7013	60.1891	82.9716	58.2347	86.7841	77.4086	84.7619	34.0483	69.313	93.6895	81.9402	79.5907
524		32.2371	33.3477	31.8837	54.4445	57.6027	46.9884	39.6854	35.1484	66.5863	38.9735	34.8225	30.722	32.3068	60.1364	60.9347	58.1604	45.7663	38.6329	57.7298	60.1841	82.4828	60.4489	85.2879	77.4149	84.748	34.0831	69.3866	93.7206	81.9267	79.5128
525		32.2096	33.8287	32.2334	54.7233	56.7685	46.9924	39.7557	35.0845	66.6514	38.9425	34.8469	30.4555	31.6935	60.2164	61.1779	56.8429	45.7859	38.5708	57.6632	60.2534	82.4828	58.0001	86.7269	77.3706	84.7201	34.1433	69.3526	93.7206	81.8932	79.4803
526		31.9621	33.3713	32.1084	55.2339	56.7685	46.9724	39.8402	35.0366	66.684	38.8395	34.8469	30.7443	32.0556	59.758	62.7341	57.7647	45.8211	38.5812	57.5966	60.3178	82.8106	57.0242	86.0431	77.3833	84.6854	34.2194	69.4433	93.7671	81.8798	79.4544
527		32.0674	32.8775	32.3954	55.6975	56.7496	46.9724	39.9107	35.0781	66.771	38.7128	34.8713	30.7889	31.8055	60.3214	61.8308	56.7151	45.8368	38.5433	57.6061	60.2584	82.9856	57.6762	85.9439	77.3643	84.6507	34.3243	69.4376	93.7283	81.8463	79.4219
528		32.182	33.3477	31.8262	55.0402	56.0857	46.9815	39.879	35.1644	66.7982	38.5317	34.8866	30.5219	32.3942	59.6736	60.96	56.4366	45.8603	38.502	57.5443	60.2485	82.5664	57.548	86.7626	77.358	84.6368	34.4548	69.4319	93.7516	81.7927	79.3895
529		31.9621	33.159	31.8413	55.8	54.8385	46.9935	39.7803	35.2284	66.9125	38.3411	34.8836	30.6219	31.5462	59.3867	60.7277	57.4001	45.8838	38.5226	57.5538	60.3178	81.873	57.9667	86.5839	77.3327	84.5465	34.6208	69.5056	93.8448	81.7726	79.3636
530		32.2831	32.8016	31.6812	55.1231	56.5086	46.9844	39.6608	35.2765	66.9616	38.1546	34.8897	30.7805	31.6021	60.1214	62.1391	56.4507	45.8878	38.5192	57.4874	60.2683	82.9646	58.0145	85.8873	77.3264	84.6298	34.8002	69.4829	93.8603	81.7525	79.3247
531		32.3245	32.3083	31.9899	55.1969	56.2968	46.9935	39.566	35.2925	66.9998	38.0227	34.8897	30.6191	32.3428	59.4855	61.7488	56.7908	45.9192	38.4848	57.4447	60.1693	81.4258	57.4959	87.1428	77.3454	84.5119	35.0415	69.4716	93.9147	81.6722	79.3053
532		32.1866	32.5862	31.905	55.7534	55.8053	47.0044	39.4854	35.3214	67.0544	37.9282	34.908	30.6496	31.9279	59.8822	60.6824	56.3754	45.9663	38.4264	57.4542	60.2881	82.1357	57.2501	85.0074	77.3327	84.4772	35.2094	69.517	93.8759	81.6521	79.2794
533		32.2877	32.8191	31.654	54.9849	55.9594	47.0004	39.4714	35.3888	67.0489	37.9315	34.9202	30.3477	31.5767	60.4468	60.5415	57.2949	45.9859	38.3749	57.4162	60.3278	82.5455	58.1868	85.8306	77.3011	84.5119	35.3973	69.5113	93.9381	81.6388	79.2665
534		32.4166	32.4876	31.8444	55.1001	55.3964	47.0095	39.516	35.4403	67.0872	37.9889	34.8927	30.5164	32.4765	60.2964	61.046	56.7861	46.0016	38.3406	57.402	60.1545	82.9856	58.6632	86.7626	77.3075	84.5049	35.5468	69.5681	93.9536	81.6588	79.26
535		32.0491	32.9419	32.2609	55.4421	54.4725	46.9844	39.6352	35.4532	67.0817	38.097	34.9233	30.5303	32.0198	60.678	61.8359	56.63	46.0174	38.3029	57.3688	60.2336	82.5733	57.4912	85.7882	77.2759	84.5188	35.7326	69.5567	93.9614	81.5586	79.2471
536		31.9301	32.5775	32.2303	54.8517	54.6644	47.0204	39.7979	35.4081	67.0598	38.2291	34.9111	30.3698	32.1939	60.3715	61.9437	55.9674	46.0685	38.2824	57.3688	60.2832	82.7478	58.4558	86.2135	77.2948	84.4564	35.8929	69.5794	93.9459	81.5119	79.2276
537		32.2647	32.6589	32.0628	54.6958	53.7018	47.0084	39.9425	35.3728	66.9725	38.3649	34.9019	30.4195	31.6732	60.0516	61.3608	55.1224	46.0764	38.2276	57.2978	60.2336	82.0665	58.2875	87.071	77.2822	84.4703	36.0274	69.5965	94.0081	81.5452	79.1824
538		32.182	32.5833	32.1937	54.3624	55.5494	46.9964	40.0662	35.3664	66.8635	38.484	34.8988	30.5358	32.5797	60.4468	60.96	56.734	46.1157	38.1729	57.2978	60.2237	81.4189	57.9047	86.8056	77.3011	84.4772	36.1063	69.6135	93.9381	81.5519	79.2212
539		31.8844	33.1855	32.0598	53.7823	54.3904	47.0095	40.1122	35.3728	66.7438	38.5011	34.8866	30.4361	32.9731	60.4869	61.3914	57.2091	46.1512	38.1353	57.2978	60.105	81.7282	58.0671	85.767	77.2506	84.4356	36.2446	69.6306	94.0159	81.5119	79.1759
540		32.0399	33.0181	31.996	54.2851	55.364	46.9935	40.037	35.3439	66.6677	38.4432	34.8836	30.4555	31.887	60.9708	61.5852	55.8926	46.1709	38.0841	57.2458	60.1495	81.625	58.4943	86.4341	77.2128	84.5049	36.3667	69.6306	94.0626	81.4318	79.1436
541		32.2188	33.0679	32.0081	55.0862	54.5958	47.0284	39.8755	35.2797	66.57	38.3275	34.8683	30.2126	32.6829	60.6025	60.0908	56.3377	46.23	38.0772	57.2222	60.2039	82.3021	57.981	86.7054	77.2065	84.4703	36.4759	69.6022	94.0393	81.4385	79.1436
542		32.2969	33.3831	31.9626	54.9573	53.9094	47.0295	39.6783	35.126	66.5104	38.1275	34.8622	30.3919	31.8666	60.6982	61.4016	56.5167	46.2458	38.0158	57.1702	60.1396	81.9835	58.1053	86.9346	77.1939	84.4564	36.5953	69.6476	94.086	81.4185	79.1694
543		31.816	33.5134	31.799	55.7068	53.1993	47.0335	39.552	35.0366	66.5104	37.8945	34.8652	30.3808	32.3788	61.2496	61.2845	57.09	46.2814	37.9613	57.1561	60.1495	81.0973	57.6002	87.1428	77.2002	84.4218	36.7282	69.659	94.0782	81.4052	79.1501
544		32.072	33.5757	31.3833	54.7599	53.8777	47.0324	39.495	34.9951	66.4562	37.6289	34.8805	30.4749	32.117	61.7137	61.0511	56.3519	46.2932	37.8797	57.123	60.1001	82.7687	57.8331	87.2363	77.2065	84.4148	36.8916	69.659	94.0626	81.3119	79.163
545		31.6384	33.644	31.6359	54.2669	53.3246	47.0244	39.516	35.0015	66.5212	37.3714	34.8958	30.3394	32.0914	61.1025	61.4474	56.1921	46.3604	37.6828	57.09	60.2039	81.6181	57.236	87.0135	77.2002	84.4425	37.0286	69.6419	94.1016	81.3319	79.0984
546		32.0491	33.2768	31.7687	55.3263	52.1585	47.0135	39.5871	34.9856	66.5429	37.1549	34.9111	30.1713	31.7342	60.9101	61.2998	57.8417	46.3683	37.4631	57.0711	60.1545	82.0734	57.3115	86.7555	77.1749	84.4287	37.1861	69.6988	94.1874	81.2786	79.0984
547		31.7476	33.9423	31.4584	55.4004	53.177	47.0084	39.6748	34.9123	66.5809	37.0354	34.9264	30.378	32.9004	61.0417	60.2957	57.1995	46.4316	37.2174	57.0711	60.0359	82.1218	58.0097	87.366	77.1876	84.3941	37.3104	69.6533	94.1952	81.252	79.0855
548		31.6839	33.8526	31.802	54.6683	51.7864	47.0044	39.7874	34.8391	66.6406	36.9658	34.9569	30.1246	31.8208	61.6318	62.1855	55.944	46.4435	37.0698	57.0617	60.0458	82.5873	57.6382	86.4484	77.1876	84.3733	37.4553	69.6533	94.2264	81.2387	79.0919
549		31.7066	33.1914	32.0963	53.859	52.7897	46.9964	39.9037	34.82	66.7112	36.9791	34.9753	30.2704	32.1836	61.2801	60.8589	57.4527	46.4593	37.0363	57.0711	60.1248	82.6221	58.0479	87.7201	77.1813	84.4079	37.5599	69.6874	94.1484	81.2321	79.0596
550		31.9804	33.5578	31.7295	54.5266	52.119	47.0044	39.9884	34.8645	66.8254	37.0985	34.9998	30.1603	32.5229	60.5623	60.2857	57.2711	46.5029	37.0363	57.0146	60.2237	81.8868	56.8694	88.2359	77.1623	84.4148	37.6716	69.6931	94.1718	81.139	79.079
551		31.3481	32.5485	31.996	56.1506	52.1365	47.0004	40.0096	34.9027	66.8472	37.278	34.9814	30.1686	31.6833	61.1633	60.6069	57.755	46.5347	37.157	56.9958	60.1199	82.9646	56.5423	87.7201	77.1371	84.4911	37.7665	69.6476	94.2498	81.1324	79.0532
552		32.2234	33.268	31.7627	55.2431	52.1409	46.9935	39.9133	34.925	66.8853	37.505	34.9998	30.3421	32.6726	60.3114	61.6362	57.2997	46.5545	37.2947	56.9487	60.1742	82.1495	57.2926	86.9131	77.1497	84.4079	37.8854	69.6874	94.242	81.1723	79.079
553		31.8479	33.112	31.7023	54.5769	51.5295	47.0044	39.7346	34.9282	66.8744	37.7128	34.9937	30.3339	32.8486	60.9253	60.3408	58.0443	46.5624	37.4226	56.9299	60.0951	81.9489	56.6869	88.5938	77.1308	84.4287	38.0318	69.7216	94.2186	81.1855	79.1113
554		32.2693	32.9888	31.7144	54.7829	52.2156	47.0095	39.5239	34.9792	66.7927	37.9248	35.0182	30.1878	32.1836	61.0467	62.0825	56.7056	46.6061	37.5408	56.864	60.194	82.1773	57.7522	87.7635	77.1497	84.3802	38.1717	69.7273	94.2576	81.1324	79.1048
555		31.8023	32.3169	31.9656	55.0448	50.8083	47.0324	39.3665	35.0334	66.7492	38.0091	35.0274	30.2704	31.6427	61.5042	61.5035	58.6269	46.622	37.6185	56.8687	60.0458	82.1357	57.1418	86.2348	77.1371	84.3664	38.3498	69.7728	94.2108	81.1191	79.1242
556		31.9255	33.1678	31.6239	54.5266	51.5382	47.0335	39.3141	35.1069	66.5754	38.0632	35.0151	29.8453	32.9367	60.673	60.3909	57.0995	46.6736	37.6896	56.803	60.1199	82.9016	57.7475	87.9957	77.1371	84.3802	38.5146	69.7842	94.2342	81.0594	79.1113
557		32.0445	33.0797	31.4674	54.8884	51.9262	47.0535	39.4084	35.0781	66.5104	38.0193	35.0274	29.971	32.3633	60.507	62.0053	58.3446	46.6935	37.693	56.7842	60.2039	82.6152	56.3192	85.8448	77.1119	84.4287	38.6903	69.7614	94.2498	81.0859	79.1436
558		31.8114	32.6036	31.9808	54.4353	50.547	47.0644	39.5415	35.043	66.44	37.9113	35.0274	29.9656	32.8226	60.5724	61.122	57.3666	46.7214	37.6998	56.7795	60.0359	82.5316	58.4558	86.992	77.1371	84.4287	38.8909	69.7614	94.2264	81.0594	79.0919
559		32.017	32.86	31.1022	53.9404	50.9716	47.0764	39.7346	35.0047	66.4454	37.7666	35.0427	29.8644	31.9177	60.673	61.0815	58.3301	46.7612	37.6828	56.7467	60.1446	82.5107	57.7047	86.9131	77.093	84.401	39.0852	69.7956	94.2264	80.9334	79.1113
560		31.8479	32.6036	31.4313	55.0218	51.5165	47.0884	39.9602	34.9792	66.4075	37.582	35.0458	30.0094	32.8745	61.2547	60.3057	56.9331	46.7851	37.7032	56.7045	60.0754	82.5594	57.4722	87.4093	77.1119	84.3802	39.2279	69.8298	94.3045	80.9202	79.0726
561		32.1774	33.2857	31.2874	54.276	50.7439	47.1216	40.1477	34.9792	66.4129	37.3747	35.0641	29.8153	31.9687	61.7956	60.869	58.661	46.801	37.6727	56.6717	60.2089	82.8037	57.0477	86.8916	77.0615	84.4079	39.3709	69.8298	94.2966	80.9136	79.0919
562		32.5043	33.0767	31.4824	54.4581	51.304	47.1416	40.3109	34.9155	66.4129	37.1682	35.0856	29.8753	32.5745	61.3157	61.5545	58.8614	46.813	37.6591	56.6436	60.1644	82.6849	56.9631	86.8772	77.0993	84.4079	39.4724	69.8583	94.3201	80.9003	79.079
563		31.7522	33.5638	31.3503	54.3533	49.61	47.1606	40.3216	34.8264	66.3805	37.0387	35.0948	29.7199	32.0966	60.2414	61.0308	58.0927	46.8409	37.6659	56.6248	60.105	82.1426	57.2548	86.4128	77.0741	84.3802	39.6266	69.8526	94.3357	80.9069	79.0403
564		31.9438	33.4008	30.9116	54.7233	50.7396	47.1606	40.1902	34.7946	66.4346	36.9559	35.144	29.8153	31.984	60.9152	61.713	57.7743	46.8927	37.6354	56.6155	60.2584	82.3229	57.302	86.4912	77.0364	84.3525	39.7848	69.8754	94.2966	80.8738	79.0209
565		31.9164	33.4452	30.9592	54.8058	50.0449	47.1697	39.9708	34.8423	66.4508	36.9228	35.1562	29.4865	32.559	60.4117	60.3408	58.661	46.9366	37.649	56.5921	60.2435	81.942	58.374	87.7563	77.049	84.3456	39.9364	69.8982	94.3435	80.8474	79.0016
566		31.7203	33.324	31.2366	54.7874	49.9263	47.1806	39.7205	34.9059	66.5104	36.9692	35.1655	29.5732	31.5209	60.5874	61.8821	58.8174	46.9606	37.5644	56.5874	60.303	81.0018	57.7855	87.4598	77.0238	84.2834	40.1061	69.9439	94.3045	80.8341	78.9951
567		31.9027	33.6083	30.9652	54.7737	50.6668	47.1857	39.6116	34.9123	66.5809	37.052	35.1778	29.4784	32.5229	60.2764	61.4474	57.9912	46.9966	37.5779	56.5126	60.1446	82.1634	56.7711	86.7555	77.0112	84.2972	40.2728	69.9325	94.367	80.7548	79.0274
568		31.5975	33.7243	30.6272	53.3463	51.4383	47.2127	39.6046	34.8582	66.6243	37.2381	35.2054	29.4513	32.5126	61.2446	61.4066	58.8027	47.0446	37.5374	56.5313	60.1545	82.657	57.3965	87.9304	77.0112	84.3041	40.4258	70.0067	94.367	80.735	79.008
569		32.182	33.159	30.876	53.8861	49.6184	47.2018	39.7909	34.82	66.6894	37.3947	35.187	29.6357	32.6003	60.1914	61.8615	58.6757	47.0726	37.5712	56.5032	60.2485	82.1842	57.3682	87.4093	77.0049	84.3041	40.5363	70.0239	94.3513	80.735	79.0532
570		31.5158	32.9448	31.4013	54.5083	50.8555	47.2058	40.0061	34.82	66.7764	37.5686	35.2116	29.346	32.5023	61.0417	61.3049	59.5406	47.0806	37.5948	56.4705	60.1199	82.1773	57.5954	88.8064	76.9609	84.2764	40.6435	69.9896	94.367	80.7746	79.0532
571		31.5521	33.6291	31.0932	54.2896	49.4127	47.2299	40.2505	34.8359	66.8635	37.7229	35.2208	29.519	32.7605	60.3766	61.2032	59.4269	47.1487	37.6118	56.4052	60.1693	82.5524	57.6857	87.6766	77.0175	84.2488	40.7688	70.0868	94.3435	80.7416	79.0338
572		31.2487	33.3949	31.3683	54.3715	50.2656	47.2258	40.5139	34.82	66.9507	37.7901	35.2454	29.4865	33.1343	60.668	59.7275	58.2912	47.1928	37.6287	56.4192	60.2138	81.7695	57.0148	87.3804	76.986	84.3387	40.8836	70.0753	94.3279	80.6689	79.0467
573		31.7522	33.0533	31.3204	54.0671	48.2218	47.258	40.7893	34.7787	66.9889	37.8069	35.2331	29.4892	32.2554	60.7133	61.1779	58.8908	47.2049	37.6321	56.3539	60.194	81.7282	57.6097	87.0135	76.942	84.2972	41.049	70.0525	94.367	80.6491	79.0984
574		31.8616	32.8834	31.0366	54.7599	49.6942	47.2448	40.9868	34.7565	67.0216	37.7598	35.227	29.3703	31.9892	61.4583	60.9246	58.583	47.249	37.6185	56.3772	60.105	81.5631	57.8284	86.5268	76.9106	84.2212	41.2077	70.1383	94.3983	80.6227	79.0726
575		31.3798	32.6356	31.3863	54.326	48.9201	47.27	41.0949	34.7787	66.9834	37.6423	35.2485	29.4622	31.8106	60.2164	61.0562	59.0673	47.2852	37.6253	56.3073	60.0951	81.1315	57.938	88.0321	76.9546	84.2488	41.3488	70.1326	94.3513	80.6227	79.0984
576		31.9987	32.7316	31.0545	54.0536	49.1617	47.2821	41.0048	34.8264	66.9943	37.4515	35.2485	29.4513	31.6986	60.4117	61.7846	58.5245	47.3052	37.5847	56.2747	60.1297	82.5455	58.4076	87.6188	76.942	84.2004	41.4684	70.2013	94.3357	80.6491	79.079
577		31.6702	32.505	31.2455	54.3533	49.0783	47.297	40.7857	34.8232	66.9234	37.2747	35.2639	29.2813	32.4662	60.1564	61.5341	57.6109	47.2972	37.4935	56.2281	60.0853	81.9973	58.1388	88.3672	76.9295	84.2626	41.592	70.1898	94.281	80.6293	79.0919
578		31.6657	33.2739	31.1738	54.3533	48.2465	47.3091	40.4996	34.7089	66.9016	37.0719	35.267	29.3568	32.3273	60.6528	61.0207	58.4467	47.3374	37.4159	56.2188	60.0556	82.7617	55.9768	86.5411	76.9169	84.2834	41.7376	70.2185	94.2966	80.6689	79.1048
579		31.4885	32.8074	30.9176	53.5796	47.9637	47.3142	40.2612	34.5917	66.8199	36.8699	35.2886	29.2059	32.5487	60.6277	60.1657	58.544	47.3495	37.3452	56.2235	60.1644	82.7338	57.9237	87.071	76.9232	84.2004	41.8874	70.2701	94.3357	80.6557	79.0661
580		31.5067	32.656	30.5711	53.5078	48.3575	47.3343	40.1973	34.598	66.7329	36.7016	35.2978	29.2382	32.1017	61.1177	61.122	59.7437	47.3696	37.3216	56.1537	60.1297	82.6082	56.5843	87.3444	76.8918	84.2419	42.0375	70.2816	94.2966	80.5897	79.079
581		31.7339	33.3211	31.0664	52.8557	48.304	47.3585	40.3003	34.6329	66.6568	36.6786	35.2978	29.2247	32.2657	60.4117	61.6362	59.6396	47.3857	37.2745	56.0934	60.194	82.5733	57.3398	86.8199	76.8792	84.2212	42.1623	70.3102	94.3279	80.5897	79.0855
582		31.7522	33.1032	30.642	54.0762	47.8126	47.3585	40.4212	34.6329	66.5809	36.7016	35.2978	29.4595	32.7191	60.502	61.7283	59.5109	47.4139	37.2409	56.0655	60.1199	82.3785	57.5812	88.0394	76.8667	84.2764	42.3463	70.3332	94.3123	80.5766	79.079
583		31.5475	33.546	31.3443	53.7778	48.1561	47.3866	40.6425	34.5348	66.5809	36.8336	35.3101	29.3946	31.9228	59.2733	61.7078	58.4224	47.3897	37.2107	56.0516	60.1644	82.4619	57.7142	87.626	76.8604	84.3041	42.494	70.3447	94.2498	80.5238	79.0855
584		32.1774	33.9093	30.8404	53.6921	47.6253	47.3987	40.861	34.4874	66.5863	37.0056	35.3317	29.0609	32.0761	60.3715	62.1494	59.4713	47.3937	37.1771	56.0191	60.2039	81.6112	57.2737	87.5248	76.8227	84.2419	42.605	70.3849	94.2888	80.4843	79.0919
585		31.7476	33.8914	31.0753	52.9401	47.3051	47.4067	41.0732	34.5537	66.5917	37.2314	35.3441	29.1683	32.4302	60.0865	60.9246	58.9006	47.4219	37.1469	56.0052	60.1347	81.9558	57.1888	86.8844	76.7976	84.2488	42.7013	70.3906	94.2576	80.5172	79.079
586		31.2939	33.8227	31.2485	52.8246	48.267	47.4177	41.232	34.6994	66.6677	37.4348	35.3379	29.0743	31.8819	59.8176	60.8589	58.5879	47.4139	37.1469	55.945	60.1841	82.5943	56.4865	87.3588	76.76	84.2972	42.7422	70.3849	94.281	80.4514	79.1113
587		31.7749	34.4357	30.9592	52.6118	47.9841	47.4067	41.2176	34.747	66.684	37.6557	35.3348	29.1387	32.3736	60.4267	61.5545	58.8614	47.4018	37.1503	55.9218	60.1594	81.8454	58.1149	87.15	76.76	84.2488	42.809	70.4596	94.2264	80.458	79.079
588		31.6157	34.1462	31.1559	52.758	48.3328	47.4499	41.0985	34.655	66.7003	37.7901	35.3317	29.1012	32.0147	60.6528	60.8589	58.2815	47.434	37.2207	55.9079	60.1545	81.7902	57.4107	87.5826	76.7036	84.2004	42.8276	70.4424	94.2576	80.379	79.0403
589		32.127	33.8346	31.2126	52.7979	47.9432	47.443	40.879	34.4811	66.7927	37.8742	35.2978	29.01	31.6833	59.8325	60.9296	58.8223	47.43	37.251	55.9079	60.1742	81.9904	57.5148	88.5206	76.7286	84.2903	42.876	70.4596	94.2576	80.3593	79.0274
590		31.9667	33.7988	31.4193	52.1754	48.0046	47.4631	40.6175	34.44	66.8798	37.8574	35.3194	28.8524	32.1017	59.7183	61.6056	59.8133	47.442	37.3317	55.8247	60.2089	81.9696	57.2265	87.5971	76.7224	84.2212	42.9877	70.5056	94.281	80.3856	79.008
591		31.7385	33.5994	31.1171	52.0657	47.7311	47.4309	40.4925	34.5063	66.9125	37.7867	35.3163	29.1146	32.2144	60.7738	60.9701	60.8653	47.4622	37.4024	55.8432	60.1149	81.8799	57.0054	88.1703	76.7161	84.1728	43.1483	70.5344	94.2888	80.333	79.0274
592		31.5838	33.2739	31.5125	52.9179	47.7718	47.4551	40.5032	34.5854	66.9889	37.6557	35.3502	28.6979	32.3685	60.3715	61.0866	59.0575	47.4501	37.4935	55.8062	60.199	81.3984	58.4028	87.8288	76.6785	84.1521	43.2943	70.5459	94.2576	80.379	79.0338
593		31.5112	33.1032	31.2545	52.4351	47.3576	47.4349	40.6639	34.5348	67.0216	37.4883	35.3472	28.8951	32.6106	59.8623	60.5817	59.9525	47.442	37.5306	55.7646	60.0853	81.5974	58.9636	87.5392	76.6535	84.2142	43.4483	70.5632	94.203	80.3396	79.0467
594		31.7476	32.9682	31.1111	53.1183	47.9841	47.4459	40.8969	34.3738	67.0653	37.248	35.3595	28.9218	31.3437	59.917	60.6069	59.2641	47.4864	37.5746	55.7507	60.1347	82.7547	57.5528	87.6043	76.6535	84.1521	43.5649	70.569	94.1952	80.241	79.0726
595		31.5793	32.9126	31.126	52.1052	47.5968	47.4499	41.1562	34.3392	67.109	37.0387	35.341	28.6953	32.1273	60.3816	60.1607	60.0223	47.4944	37.605	55.7184	60.1891	82.5316	57.9476	87.2148	76.6785	84.1659	43.6629	70.5978	94.203	80.287	79.0338
596		31.8342	33.0826	31.0187	51.6768	47.5319	47.4551	41.3659	34.4811	67.0872	36.8633	35.3441	28.4858	32.2811	59.9419	60.6522	59.6792	47.4944	37.6219	55.6954	60.1001	82.0595	57.2879	87.4887	76.6284	84.159	43.7196	70.6151	94.2186	80.2739	79.0726
597		31.5521	33.1326	30.9503	50.9667	47.39	47.4631	41.511	34.6867	67.0762	36.6786	35.3256	28.7724	32.5126	60.5874	60.9347	59.6743	47.5227	37.7032	55.6492	60.1199	82.3438	56.3238	88.1485	76.5284	84.1866	43.7725	70.6208	94.1874	80.241	79.0726
598		32.0445	32.5427	31.0128	52.2501	46.2795	47.443	41.5183	34.8518	66.9507	36.5634	35.3317	28.7937	32.0607	59.7729	60.7428	59.7388	47.5186	37.7676	55.6354	60.1248	82.7897	57.1182	87.5392	76.5909	84.2142	43.833	70.6381	94.2186	80.2016	79.0532
599		32.0033	33.2916	31.1589	51.7509	46.0458	47.4793	41.3985	34.855	66.7547	36.501	35.3194	28.6687	33.4318	60.6176	60.8135	59.7289	47.5267	37.8185	55.6124	60.0803	81.2819	58.9247	88.6744	76.5846	84.1866	43.9125	70.6669	94.2186	80.2213	79.0403
600		31.9027	32.9565	30.9116	52.0482	46.3391	47.4833	41.1851	34.9186	66.6623	36.4846	35.3225	28.5918	32.6984	59.927	60.6522	60.202	47.5388	37.8695	55.5847	60.1297	81.1315	58.3451	88.2942	76.5659	84.2073	43.9808	70.6842	94.1796	80.182	79.0274
601		31.5657	33.0973	30.8552	51.0054	46.5182	47.4833	40.9688	35.0941	66.4833	36.5437	35.3009	28.7059	31.7342	60.5321	61.4933	59.4614	47.5469	37.9239	55.5847	60.105	82.4898	58.5039	89.0857	76.5596	84.1521	44.0681	70.6669	94.1874	80.1492	79.0403
602		32.0445	33.0709	30.7692	52.6561	47.6578	47.4793	40.8359	35.2028	66.3318	36.6555	35.3132	28.8284	31.8615	59.8325	59.8318	59.5505	47.555	37.9681	55.5479	59.9668	82.9576	56.5377	87.8723	76.5596	84.1521	44.1518	70.7246	94.1562	80.1295	79.0145
603		31.6429	34.0441	31.1589	52.2413	45.6164	47.5104	40.8539	35.2188	66.1537	36.7741	35.2824	28.7485	32.5951	61.0113	60.2107	59.8481	47.563	38.0397	55.5157	60.0013	81.5974	58.0192	87.807	76.4971	84.1176	44.2623	70.7535	94.1796	80.1361	79.0209
604		31.9896	33.9213	31.0664	52.7713	46.9826	47.5144	40.9545	35.126	65.9922	36.9394	35.267	28.8977	32.1017	60.0665	60.3859	60.192	47.5671	38.0806	55.5065	60.026	82.1634	58.0001	87.9957	76.4846	84.1935	44.3883	70.7651	94.1328	80.123	79.0596
605		31.9073	34.0021	30.7604	52.5941	45.6086	47.5115	41.1273	35.0717	65.8418	37.0719	35.2331	28.9111	32.1734	60.7385	60.7076	60.578	47.5832	38.1626	55.4743	60.0655	82.4619	57.6002	89.1299	76.5346	84.1245	44.4954	70.7535	94.1172	80.0836	79.0274
606		32.2739	33.6588	30.8493	52.2545	47.059	47.5386	41.3297	35.1292	65.7506	37.1815	35.227	28.8071	32.6674	60.2614	60.0459	59.4219	47.5953	38.1865	55.4927	59.957	81.7351	56.7898	88.338	76.5034	84.159	44.5528	70.7882	94.1094	80.0443	79.0016
607		32.182	33.8197	31.0009	51.7989	45.8208	47.5144	41.5582	35.2316	65.681	37.2281	35.1993	28.6767	31.8615	60.2964	60.758	59.9924	47.6196	38.2584	55.4375	60.0853	82.3229	57.7427	88.5499	76.4284	84.1521	44.5835	70.8113	94.1718	80.0771	78.9693
608		32.4351	33.7124	30.8909	52.2941	45.943	47.5548	41.7439	35.2605	65.5954	37.2114	35.187	28.6926	31.9483	60.0915	60.5516	61.4284	47.6276	38.3681	55.4192	60.0408	82.8386	57.6382	87.5176	76.4534	84.2212	44.618	70.8171	94.0938	80.0574	78.9693
609		31.9667	34.0081	30.983	50.915	45.7028	47.5599	41.8269	35.2028	65.5847	37.125	35.1778	28.5838	32.916	61.0315	60.8185	60.4725	47.6398	38.4676	55.4008	60.1297	81.7213	57.7903	88.6524	76.4409	84.1866	44.6679	70.8113	94.0938	80.0247	78.9822
610		32.0995	34.0201	30.9116	52.347	46.0102	47.5467	41.7731	35.1612	65.5954	36.9526	35.1716	28.7033	31.9228	60.2114	61.6414	59.8083	47.664	38.5502	55.3549	60.105	82.8596	56.4911	89.071	76.4284	84.1659	44.7602	70.8286	94.1016	79.9462	79.008
611		32.3153	34.0321	30.983	50.9064	46.614	47.5588	41.6273	35.2252	65.5954	36.7313	35.1532	28.7778	32.5075	59.927	60.8943	59.9725	47.6964	38.626	55.3457	60.1199	82.6082	58.2011	88.3818	76.3972	84.1521	44.8372	70.8402	94.1328	79.9658	79.0145
612		32.2969	33.4719	31.3503	51.1736	45.4675	47.5548	41.4203	35.3503	65.6382	36.4912	35.1593	28.6607	32.9315	60.1164	62.0773	60.237	47.7004	38.7157	55.3182	60.2633	82.7757	56.2079	89.0636	76.4035	84.1383	44.9683	70.8807	94.1406	79.992	79.0145
613		32.1591	33.4837	31.123	51.7465	46.5501	47.5559	41.2176	35.4371	65.6061	36.2522	35.147	28.5785	31.4651	60.6176	60.6119	60.0273	47.664	38.7433	55.2632	60.2336	81.9489	57.9524	87.9449	76.3598	84.1659	45.0378	70.898	94.1406	79.9462	79.0274
614		31.9987	33.1767	30.9206	51.3423	45.6007	47.5478	41.1165	35.4049	65.6222	36.0045	35.147	28.7911	32.3942	60.6629	60.7781	60.8552	47.6843	38.7778	55.2174	60.199	82.198	57.7808	86.9848	76.3598	84.09	45.1539	70.9501	94.086	79.9658	79.0532
615		31.921	32.9243	30.6804	51.3337	45.3151	47.5398	41.149	35.3407	65.5741	35.8357	35.147	28.6103	32.3171	60.2714	60.0608	59.6941	47.7004	38.7951	55.1945	60.3079	82.5943	57.6097	88.8651	76.3286	84.1521	45.2275	70.9212	94.1406	79.9396	79.0403
616		32.104	33.5816	30.8048	52.8246	46.5541	47.5548	41.2573	35.3022	65.4939	35.7256	35.1593	28.6607	32.1529	60.3265	61.9488	60.6535	47.7126	38.8332	55.1853	60.3079	82.8316	57.0994	87.5971	76.2912	84.1038	45.3051	71.0023	94.1562	79.9135	79.0403
617		32.3567	33.2208	31.1618	50.8162	44.9455	47.5478	41.4312	35.3278	65.4833	35.7289	35.1562	28.2301	32.6364	60.8394	59.802	59.8033	47.7369	38.8747	55.1716	60.5015	82.9086	57.3823	87.9449	76.285	84.1245	45.3323	71.0138	94.1562	79.8743	79.0209
618		32.0262	33.2179	30.713	51.0399	45.2916	47.5386	41.6373	35.2861	65.3606	35.7936	35.1317	28.396	32.714	59.5053	61.5545	61.6172	47.7693	38.9301	55.1625	60.3575	82.6221	57.8522	88.8724	76.2414	84.1452	45.3906	70.9965	94.1172	79.8416	78.9758
619		32.1912	33.212	30.2916	51.6202	46.0181	47.5398	41.7585	35.1996	65.2382	35.8908	35.1255	28.4435	32.9212	59.6786	60.2357	61.0322	47.7774	39.003	55.1213	60.3774	83.619	57.9237	88.9753	76.2227	84.159	45.4529	71.0196	94.1016	79.8482	78.9242
620		32.6198	33.5905	30.5004	51.4507	44.3822	47.5386	41.7403	35.0941	65.0736	36.0891	35.1132	28.4805	31.7139	60.1264	61.3965	60.5931	47.7855	39.0585	55.1305	60.5811	82.9506	58.8713	88.003	76.1605	84.1728	45.4607	71.0138	94.1328	79.7959	78.9307
621		32.4627	33.389	30.2975	50.679	45.2955	47.5196	41.6055	35.0653	64.9411	36.3077	35.0948	28.3644	31.8513	60.6377	61.1677	61.2351	47.7855	39.1107	55.0939	60.5612	82.5316	57.6714	89.2996	76.1792	84.1107	45.4957	71.066	94.1484	79.809	78.9114
622		31.6475	33.2385	30.4592	51.312	45.0736	47.5115	41.413	35.0781	64.7877	36.5437	35.0887	28.1644	32.5487	60.3265	59.8716	60.4424	47.7733	39.0551	55.0848	60.4866	81.7489	57.5717	89.0857	76.1418	84.159	45.5581	71.0138	94.1016	79.7894	78.9114
623		31.985	33.3329	30.9146	51.338	45.7303	47.5265	41.232	35.126	64.6294	36.7511	35.0887	28.2695	33.1864	59.8225	60.2107	61.6734	47.7976	39.0203	55.071	60.5314	82.4341	57.3304	89.071	76.1294	84.1728	45.6323	71.0834	94.1172	79.7568	78.9436
624		32.4581	33.4482	30.713	51.5723	45.1747	47.5023	41.0867	35.1388	64.5188	36.9228	35.0734	28.4938	32.1888	60.2814	61.5341	61.6325	47.8017	38.9995	55.0117	60.5065	83.1119	57.2737	88.733	76.0735	84.1314	45.6752	71.1066	94.125	79.7111	78.9565
625		32.1361	33.9572	30.4415	52.6605	44.2633	47.5185	41.0434	35.1228	64.4715	37.0454	35.0948	28.3195	31.6071	60.2614	60.2857	61.0069	47.8098	38.9683	55.0665	60.5662	82.3924	56.9022	88.6524	76.0424	84.1659	45.7574	71.095	94.1094	79.7242	78.9242
626		32.0445	33.9213	30.9235	51.9037	44.6323	47.5236	41.1273	35.1452	64.4452	37.1084	35.0979	28.2906	31.7851	59.7828	60.4913	60.0472	47.8017	38.9371	54.998	60.6309	81.9144	57.0148	88.3672	76.0238	84.1728	45.8553	71.1357	94.1874	79.6655	78.9436
627		32.3752	34.2244	30.0925	52.0131	44.459	47.5236	41.2754	35.1324	64.4662	37.1317	35.0979	28.1801	32.1836	59.3867	59.7374	61.408	47.8422	38.9232	54.998	60.6558	81.5081	57.7427	89.4918	76.0176	84.1176	45.8906	71.095	94.1796	79.672	78.9822
628		32.3061	33.7213	30.8107	51.165	45.0347	47.5115	41.481	35.0813	64.482	37.0885	35.1163	28.4013	31.6427	60.0865	59.6085	61.093	47.8098	38.9267	54.9752	60.5463	82.4759	57.043	88.1922	76.0052	84.1383	45.9416	71.1937	94.1562	79.7046	78.9629
629		32.3844	34.3541	30.2975	52.4793	44.5167	47.4833	41.6383	34.9537	64.5294	37.0056	35.0826	28.209	32.199	60.3014	60.4361	61.7041	47.7976	38.9128	54.9661	60.5562	81.4464	56.9397	89.8627	75.9679	84.1452	46.028	71.1763	94.1562	79.6394	79.0274
630		32.4258	33.7392	30.873	51.2817	45.2059	47.5035	41.7184	34.7755	64.6031	36.8997	35.0948	28.1513	32.4405	59.748	60.4812	59.9575	47.826	38.8712	54.9387	60.5413	82.2466	56.6123	88.3234	75.9555	84.1038	46.0516	71.2112	94.1874	79.6069	78.9951
631		32.6614	33.7422	30.2271	52.2413	43.4873	47.4954	41.6893	34.6424	64.7085	36.8038	35.104	28.3828	32.5797	60.0915	60.8639	60.4424	47.8057	38.8678	54.9296	60.596	82.8596	57.5907	89.1815	75.9121	84.1107	46.0871	71.1589	94.1328	79.5939	79.0403
632		32.8515	33.5905	30.6066	52.035	43.8055	47.4954	41.5764	34.579	64.7824	36.728	35.1132	28.2432	32.1529	59.7927	60.5968	60.3772	47.8341	38.9544	54.8977	60.5463	82.9156	56.6589	88.3745	75.8997	84.1314	46.1067	71.1937	94.1796	79.6264	79.0274
633		32.6476	32.9858	30.5122	50.8549	44.3553	47.4833	41.3985	34.4874	64.9146	36.7082	35.1347	28.2432	31.7037	60.0965	60.2407	61.1437	47.7936	38.9336	54.8932	60.5314	81.8592	57.857	87.7056	75.8626	84.1314	46.1619	71.1647	94.1952	79.6525	79.0209
634		32.6337	33.7094	30.4327	51.8338	43.8739	47.4661	41.2501	34.3864	65.0258	36.7049	35.1347	28.3248	31.8412	59.4855	60.3959	61.017	47.7895	38.9683	54.8431	60.5065	82.5524	56.231	87.4959	75.8254	84.0486	46.1855	71.2054	94.1796	79.6069	79.0338
635		32.629	32.8483	30.4415	52.6561	43.8473	47.4672	41.1454	34.3109	65.0629	36.8104	35.1378	28.3696	32.3273	60.1964	60.5214	60.724	47.8219	39.0238	54.8476	60.4469	82.3021	58.0958	89.2553	75.7759	84.1176	46.2171	71.2402	94.1874	79.5743	79.0274
636		32.4812	32.4702	30.6804	51.8207	43.7144	47.4298	41.1624	34.3171	65.0736	36.9261	35.1317	28.2643	32.776	59.6935	60.3508	61.3724	47.7895	39.0169	54.8431	60.5214	82.1911	55.6181	87.3156	75.7821	84.028	46.225	71.2635	94.1328	79.5093	79.0403
637		32.629	33.3388	30.6864	51.86	43.5515	47.4419	41.2465	34.3927	65.1107	37.1217	35.1225	28.5891	32.4817	60.3565	61.1018	61.8988	47.7976	39.0377	54.7748	60.3923	82.3785	56.5843	86.7841	75.7449	84.0073	46.2487	71.3275	94.164	79.5548	79.0274
638		32.4996	32.8951	30.5181	51.403	43.7372	47.4309	41.3478	34.459	65.0364	37.3413	35.1132	28.2038	31.9534	59.8375	60.1757	60.9816	47.7814	39.0412	54.793	60.5911	82.0872	56.157	87.6405	75.7635	84.0142	46.2487	71.31	94.1484	79.5353	79.0016
639		32.6013	33.0621	30.4592	51.3293	42.9684	47.4217	41.51	34.4527	64.9675	37.5485	35.101	28.2616	31.7647	59.634	61.0916	60.8199	47.7976	39.0412	54.7339	60.4419	81.9835	56.6916	87.3949	75.6769	84.0624	46.225	71.345	94.1328	79.4963	79.0145
640		32.4397	33.1032	30.4857	51.568	43.3138	47.3976	41.6601	34.3864	64.8776	37.6927	35.0979	28.0255	32.276	60.5874	60.1807	62.2126	47.7652	39.0308	54.6931	60.4767	81.9766	57.7047	86.5768	75.6522	84.0073	46.2171	71.4149	94.2108	79.5548	78.9951
641		32.7541	32.9097	30.8582	52.0438	44.4436	47.3987	41.7221	34.3392	64.7402	37.7968	35.0764	28.1381	32.8952	60.2464	61.2185	60.6888	47.7814	39.0273	54.7203	60.422	82.7547	57.5385	86.5839	75.6461	83.9728	46.1934	71.3799	94.2186	79.5158	78.9887
642		32.6753	33.2032	31.2485	51.3033	42.9459	47.3906	41.6856	34.314	64.6189	37.8877	35.0734	28.0412	32.6209	60.4568	60.3959	61.9861	47.7855	39.0446	54.6749	60.3923	81.9282	56.0876	87.4454	75.609	83.9935	46.2053	71.444	94.2264	79.5874	78.9951
643		32.5366	33.0621	30.9176	51.4854	43.3213	47.3855	41.5473	34.3266	64.5609	37.881	35.0703	28.2406	33.0458	59.5795	60.8892	61.4946	47.7895	39.0238	54.6568	60.303	81.4258	57.1983	85.4426	75.5843	83.9384	46.2053	71.444	94.2186	79.4248	78.9565
644		32.9445	33.7243	31.2695	50.9495	44.4705	47.3815	41.3659	34.3329	64.4662	37.8136	35.0641	28.125	32.0198	60.0067	61.7078	61.3876	47.7814	39.0412	54.5933	60.4618	81.8868	57.1559	86.7841	75.5596	83.9246	46.2013	71.4849	94.2186	79.5158	78.9565
645		32.5181	33.769	31.2067	51.1823	42.6735	47.3815	41.1815	34.2637	64.4295	37.6927	35.0549	28.0255	32.0812	59.9469	61.0714	60.9664	47.8057	39.1142	54.5706	60.3923	82.4619	57.5101	86.1567	75.4918	83.8834	46.1658	71.4615	94.2342	79.5093	78.9307
646		32.8237	33.772	30.8938	50.7733	44.4398	47.3775	41.0506	34.2479	64.4032	37.5552	35.0488	27.9366	32.276	59.7083	61.6311	61.6325	47.8179	39.2012	54.6023	60.298	81.6456	56.7664	86.306	75.4856	83.8971	46.1461	71.514	94.1952	79.4768	78.9049
647		32.912	33.5846	30.9622	51.8775	43.5477	47.3694	41.0156	34.2857	64.4189	37.4348	35.058	28.0805	31.5665	60.0466	60.2307	61.3011	47.826	39.2848	54.5933	60.298	81.6112	57.203	86.1567	75.424	83.9246	46.1422	71.479	94.2186	79.4833	78.9178
648		32.1224	33.6172	30.7248	51.1434	44.1638	47.3694	41.0732	34.3675	64.4662	37.328	35.0611	27.8401	31.9789	59.3966	60.2457	61.6121	47.8179	39.4001	54.5389	60.3129	81.8799	57.6144	85.9722	75.4425	83.8902	46.1225	71.5199	94.2498	79.4378	78.9178
649		32.9352	33.5311	31.0336	51.9518	43.1033	47.3786	41.26	34.4148	64.5031	37.2148	35.0764	27.8063	32.8537	60.0915	60.869	62.0375	47.8057	39.5226	54.4846	60.2386	81.7902	56.1153	87.4309	75.3994	83.9246	46.0556	71.5783	94.2264	79.4638	78.9242
650		33.1262	33.5222	30.3474	51.7945	42.6698	47.3544	41.4529	34.3896	64.5767	37.2081	35.0641	27.7542	32.6106	59.7828	60.9549	61.868	47.8219	39.6419	54.4846	60.1693	81.7351	56.4911	86.3487	75.3317	83.8558	46.0516	71.5082	94.203	79.4443	78.8985
651		32.717	33.2975	30.7959	51.655	42.7667	47.3585	41.591	34.3297	64.6505	37.258	35.0611	27.7985	32.2606	60.0316	59.2973	61.8373	47.8341	39.7262	54.48	60.2534	82.657	56.5237	85.9652	75.344	83.8215	46.0398	71.5374	94.1874	79.4313	78.9178
652		32.5412	33.3004	30.7544	51.3337	43.2949	47.3654	41.6092	34.2291	64.7455	37.308	35.058	27.6815	32.3068	59.7083	60.5817	62.5487	47.8219	39.7896	54.4245	60.0556	82.3716	56.5843	86.3985	75.2825	83.8696	46.0123	71.5724	94.1952	79.3988	78.9307
653		32.6383	33.2975	30.7959	52.0131	43.1295	47.3412	41.5391	34.1726	64.8511	37.4816	35.0366	27.5054	31.5767	60.1764	60.416	61.6478	47.8422	39.8248	54.4348	60.105	80.9745	55.3346	85.5694	75.2702	83.8902	45.9495	71.5783	94.1952	79.4248	78.9436
654		32.4812	32.9624	30.4915	50.9236	42.7369	47.3372	41.3949	34.1632	64.9252	37.6189	35.0335	27.6815	32.4972	60.7385	61.6056	60.7291	47.8463	39.86	54.4619	60.1149	80.472	56.8647	85.4355	75.2641	83.8834	45.9691	71.5841	94.164	79.3923	78.95
655		32.9724	32.8016	30.5771	52.3426	42.5323	47.3614	41.2393	34.1349	64.9358	37.8204	35.0029	27.7179	32.4559	59.5102	59.8766	62.1147	47.8422	39.8988	54.4393	60.1297	81.8178	56.1107	87.0063	75.2149	83.8146	45.9691	71.5899	94.1328	79.3794	78.9049
656		32.8469	32.6618	30.5299	51.299	43.4155	47.3544	41.0696	34.0879	64.9781	38.0159	35.009	27.5675	31.8972	61.0062	60.0808	61.8424	47.8422	39.973	54.4212	60.031	81.6043	56.3424	85.9793	75.2088	83.8558	46.0084	71.5899	94.2186	79.2885	78.8727
657		32.9213	32.8659	30.4238	52.0087	43.2122	47.3544	41.011	34.0628	64.9993	38.1715	35.0182	27.6815	31.6783	60.1164	60.6371	61.7911	47.8503	40.0578	54.3535	59.8683	81.5974	56.0229	85.8802	75.1352	83.8902	46.0163	71.6016	94.1874	79.3145	78.8792
658		32.7216	33.1502	30.1978	51.8775	42.6103	47.3131	41.1165	34.091	64.9199	38.3105	35.012	27.5752	31.6884	59.5746	61.5852	61.1133	47.8544	40.1428	54.358	59.8584	81.68	57.1512	86.4698	75.1045	83.8902	46.0398	71.6601	94.164	79.3274	78.847
659		33.3038	32.8425	30.5918	51.7945	43.2535	47.3263	41.2573	34.1726	64.8353	38.3581	35.0151	27.5002	32.3736	59.8723	61.1119	61.3622	47.8382	40.2315	54.3806	59.7994	81.7764	56.5656	86.8987	75.1229	83.794	46.0163	71.6309	94.1484	79.2432	78.8534
660		32.7124	32.7433	30.1803	50.739	42.4951	47.3022	41.4638	34.2385	64.7613	38.3513	35.0304	27.3017	31.6884	59.9569	59.9911	62.2126	47.8625	40.2883	54.3896	59.8141	81.5974	55.3757	86.6339	75.0065	83.7802	45.9887	71.6659	94.1874	79.3015	78.8212
661		32.8841	33.0738	30.0254	50.9667	43.5402	47.3142	41.6383	34.2857	64.6294	38.2766	35.0274	27.4486	31.7953	60.0665	60.5315	62.9229	47.8828	40.3594	54.3896	59.7502	82.1773	55.5173	85.9085	75.0065	83.739	45.9809	71.6952	94.1484	79.2367	78.8019
662		32.8748	32.3343	30.2828	51.5984	42.3099	47.2941	41.7075	34.2417	64.4662	38.1207	35.0243	27.1476	32.0966	60.3766	61.371	62.1405	47.9112	40.4306	54.4077	59.7699	81.7282	57.5101	86.5268	74.9697	83.7528	45.9416	71.7303	94.164	79.2626	78.8019
663		33.1869	33.268	30.1803	50.3842	42.129	47.297	41.6919	34.204	64.3717	37.972	35.0059	27.4899	31.5564	59.6935	60.8943	62.3262	47.9031	40.4947	54.3354	59.7846	81.1383	56.4539	86.1567	74.9269	83.7665	45.8984	71.6776	94.203	79.2756	78.7762
664		32.8748	33.0738	30.5682	50.129	42.2102	47.2821	41.6092	34.1412	64.2458	37.78	34.9998	27.2195	32.3633	59.7332	60.4963	61.3418	47.8828	40.484	54.349	59.7207	82.3021	56.0506	85.7741	74.8841	83.7596	45.8788	71.7245	94.2576	79.2756	78.8019
665		33.0609	33.4068	30.2682	52.0964	42.5063	47.2981	41.4783	34.0942	64.1987	37.592	34.9875	27.1092	32.3428	60.1114	60.9802	61.459	47.9234	40.5019	54.3896	59.6226	82.2882	56.7711	85.5623	74.8841	83.7253	45.8749	71.7362	94.2186	79.2691	78.8084
666		33.1402	33.3152	30.0487	52.0175	41.1646	47.2769	41.308	34.0284	64.2039	37.4649	34.9661	27.099	32.1529	59.3818	61.4423	62.7563	47.9112	40.5268	54.3851	59.5099	81.111	55.3392	86.4199	74.8535	83.7871	45.8553	71.7713	94.2186	79.2691	78.8277
667		32.768	33.7362	29.9146	52.2677	42.1807	47.2609	41.2067	33.9502	64.183	37.388	34.9753	27.1195	32.4302	60.1164	60.9954	63.0534	47.9193	40.534	54.3399	59.5392	81.9144	56.9772	86.1496	74.7863	83.8283	45.8867	71.8006	94.2186	79.2821	78.8212
668		32.8701	33.2473	30.4592	52.4219	43.3138	47.258	41.2212	33.8565	64.2301	37.368	34.9753	27.1169	31.8717	60.0815	61.3761	62.7459	47.9396	40.5947	54.3896	59.5883	82.5176	57.6904	85.2036	74.7863	83.7459	45.8906	71.8006	94.2576	79.2821	78.8341
669		32.7958	33.3093	29.9787	50.8033	42.4395	47.266	41.2853	33.8378	64.293	37.3714	34.9814	26.8768	31.7698	59.6687	61.2642	62.8187	47.9437	40.6483	54.4109	59.5099	82.1426	56.6542	85.9722	74.7192	83.8009	45.8749	71.8592	94.2576	79.2367	78.8148
670		32.6522	33.6886	30.0137	51.7727	41.9965	47.2328	41.4203	33.8721	64.3822	37.3981	34.9814	27.0683	32.1529	60.0167	60.7176	62.5124	47.9234	40.6268	54.3761	59.4854	82.1426	56.9631	85.323	74.6643	83.739	45.8788	71.8709	94.2576	79.2302	78.8019
671		33.3226	33.466	30.4533	50.7476	41.8057	47.2368	41.6009	33.9221	64.4505	37.4682	35.0059	26.9457	31.9023	60.0815	61.2998	62.4503	47.96	40.6447	54.3535	59.3045	82.8666	56.3888	86.2846	74.646	83.7459	45.8984	71.8592	94.2576	79.1784	78.8019
672		32.5736	33.1943	30.0867	51.2817	41.6374	47.2379	41.8023	33.9658	64.5609	37.5083	34.9967	27.0887	32.1785	60.2864	60.627	62.8864	47.9437	40.6555	54.3761	59.4022	80.7024	56.5377	86.0006	74.6156	83.7528	45.9063	71.9003	94.242	79.1849	78.7633
673		32.6059	32.7812	30.4003	52.2589	42.1069	47.2368	41.9046	33.9658	64.6294	37.5686	34.9845	26.9176	31.887	59.6241	61.0612	62.9907	47.9518	40.6877	54.3715	59.3094	81.8523	57.1983	85.9297	74.5791	83.691	45.8984	71.9003	94.2342	79.2043	78.7633
674		32.6198	32.8396	30.5417	50.7519	42.1991	47.2218	41.9083	33.9502	64.7349	37.6289	34.9753	26.8667	31.887	59.8723	60.96	62.4399	47.9518	40.6805	54.3896	59.2314	81.9282	56.9725	85.9722	74.5608	83.8009	45.9063	71.8944	94.3045	79.1266	78.7955
675		32.8701	33.0239	29.9816	50.9279	42.3395	47.2058	41.7768	33.9408	64.8035	37.6155	34.9447	26.8056	32.6261	60.0965	60.0259	62.2436	47.9275	40.6733	54.3761	59.2948	81.1725	55.9261	85.4637	74.5243	83.7734	45.9298	71.9296	94.2342	79.159	78.7376
676		33.0842	32.6618	30.4827	52.1183	41.4878	47.2058	41.6019	33.9502	64.793	37.5385	34.9233	26.8361	32.2657	59.6488	61.4831	61.7758	47.9315	40.6483	54.3715	59.3485	81.1793	56.9069	85.6611	74.506	83.7184	45.9573	71.9237	94.281	79.1396	78.7569
677		33.0516	32.7083	30.3797	51.5376	42.1401	47.1978	41.3722	33.9408	64.756	37.4482	34.9294	26.9814	31.7647	59.7679	60.6471	63.7201	47.9193	40.6233	54.358	59.2509	81.4189	55.9629	85.866	74.4817	83.7459	45.9691	71.9825	94.242	79.1137	78.7248
678		32.7866	32.4326	30.7455	52.4793	41.7873	47.1496	41.2094	33.8753	64.7191	37.3247	34.9141	26.91	31.8921	59.5003	60.1307	62.3572	47.9356	40.5661	54.3715	59.3387	82.1218	55.9814	85.9156	74.3906	83.739	45.9612	72.006	94.2498	79.0749	78.7376
679		32.8887	33.2827	30.2916	50.9538	42.3395	47.1176	41.1995	33.8222	64.6189	37.1483	34.8988	26.9865	31.9892	59.8971	61.3659	62.7771	47.9356	40.5233	54.3522	59.2704	81.2066	56.9256	86.4341	74.3723	83.7116	45.9652	71.959	94.2888	79.1525	78.7441
680		32.9259	33.0445	30.3797	51.6594	40.9947	47.1056	41.3116	33.8129	64.5083	36.9957	34.8713	26.9202	32.4508	59.5449	60.8488	61.8065	47.9234	40.4876	54.349	59.2704	82.2952	56.282	85.1054	74.3602	83.6704	45.9298	72.0236	94.2654	79.0361	78.7119
681		32.9678	32.8717	30.4533	50.8162	41.132	47.0564	41.5027	33.8628	64.3612	36.8534	34.8652	26.6635	32.999	59.8325	59.4403	62.7563	47.9234	40.4805	54.3535	59.1924	80.3367	56.2357	85.9297	74.3177	83.691	45.9534	71.9414	94.2966	79.0878	78.7312
682		32.9492	32.936	30.6627	51.4767	41.6556	47.0495	41.7466	33.9377	64.293	36.7544	34.853	26.6736	31.933	59.6836	62.0619	62.7459	47.9072	40.4983	54.3657	59.168	80.9405	55.6915	86.4056	74.3117	83.6841	45.9809	72.0177	94.2888	79.0296	78.7248
683		33.1916	33.1649	30.0137	51.4507	40.9297	47.0295	41.9915	33.9377	64.1463	36.7181	34.8347	26.8463	31.9943	59.8424	61.254	63.3465	47.9153	40.5661	54.3535	59.0804	81.6318	56.6729	86.4698	74.2328	83.6498	45.9652	72.0236	94.281	79.1007	78.7055
684		33.3413	33.0767	30.2858	51.7291	40.7641	47.0015	42.1723	33.8784	64.0522	36.7148	34.8378	26.8921	31.5209	59.9668	61.117	63.8997	47.8869	40.6197	54.3264	59.1242	81.0973	56.9819	85.9014	74.2147	83.6773	46.0359	72.0471	94.3045	79.0684	78.6991
685		33.0656	33.3772	30.4238	52.3382	41.2697	46.9815	42.2275	33.8815	64.0261	36.7642	34.8225	26.7396	32.1836	59.9519	60.6924	63.6832	47.8463	40.6555	54.3309	59.061	81.5974	56.4074	85.5059	74.1844	83.643	46.032	72.0354	94.3435	79.0426	78.7055
686		32.833	33.4778	30.4474	51.3423	41.1392	46.9695	42.1502	33.8877	63.9739	36.8369	34.8012	26.8438	32.0658	59.3818	61.3303	64.186	47.8747	40.7056	54.307	59.0075	81.5493	56.715	86.3202	74.142	83.7047	46.0084	72.0824	94.2966	79.049	78.6734
687		33.421	33.0327	30.4121	51.2082	41.2262	46.9336	41.9962	33.9158	64	36.9361	34.7981	26.8056	32.7553	59.4608	61.0916	63.4936	47.8787	40.7772	54.2767	58.9589	81.742	55.834	85.3722	74.1057	83.7116	46.028	72.0883	94.3123	79.0749	78.6734
688		33.8116	33.7452	30.71	51.6419	41.4041	46.9256	41.7476	33.8784	64.0209	37.0421	34.7859	26.6103	32.0454	59.8822	61.626	63.1161	47.8463	40.8095	54.2858	58.9832	81.2272	56.7991	85.4919	74.0815	83.6978	46.0477	72.1295	94.3279	79.0103	78.6413
689		33.1262	33.1943	29.9787	51.6681	41.2842	46.8857	41.5328	33.7724	64.0365	37.1383	34.7554	26.5547	31.6579	59.535	60.2157	65.333	47.8422	40.8346	54.2497	59.0075	81.1383	55.6044	85.8165	73.9969	83.6498	46.0556	72.1236	94.3435	79.0103	78.5836
690		33.0563	32.8045	30.2388	51.6202	40.3167	46.8697	41.3695	33.6946	64.1254	37.2081	34.7494	26.6888	31.6325	59.5597	60.3558	64.7678	47.8341	40.8453	54.2362	58.8183	82.1703	54.8849	85.7812	74.0452	83.6155	46.0438	72.1589	94.3201	78.9909	78.5836
691		33.3788	32.9156	30.037	50.2097	41.0344	46.8617	41.4348	33.6293	64.2091	37.2614	34.7463	26.6635	32.2863	59.5053	60.5164	62.642	47.8057	40.8741	54.2349	58.7941	82.4411	54.7989	85.6893	73.9728	83.6361	46.0556	72.1884	94.3201	78.978	78.5515
692		33.3975	33.4541	30.3944	51.0183	40.8073	46.8298	41.5582	33.5828	64.2773	37.2447	34.7159	26.7091	32.4148	60.1364	60.7277	64.8589	47.8179	40.8382	54.1911	58.6441	81.5425	55.8938	85.6893	73.9426	83.595	46.0556	72.1648	94.3045	79.0103	78.5002
693		32.8237	32.653	30.5092	51.4247	41.5717	46.8008	41.7585	33.5269	64.314	37.1616	34.7189	26.6407	31.9279	59.7034	60.1907	64.1701	47.7855	40.8095	54.1808	58.6441	81.0496	55.2253	85.8165	73.9546	83.5538	46.091	72.1648	94.3435	79.0038	78.4938
694		33.3413	32.3574	29.9554	52.3866	41.0525	46.7849	41.9888	33.4836	64.3979	37.0553	34.7372	26.7853	32.2401	60.1114	61.6414	63.9103	47.8057	40.8274	54.1461	58.6731	81.4052	55.4076	86.7984	73.9245	83.5744	46.0949	72.2119	94.3357	78.9521	78.4618
695		33.1682	32.8834	30.3592	51.338	41.8313	46.7581	42.2201	33.5022	64.4505	36.9063	34.7219	26.6306	32.3582	58.8265	61.7539	64.8428	47.7571	40.8382	54.1056	58.5765	80.6549	55.788	85.1756	73.8883	83.5607	46.1737	72.1943	94.3513	78.9651	78.4362
696		33.3554	32.5949	30.2799	51.442	40.7138	46.7422	42.3822	33.5424	64.4295	36.7807	34.7159	26.7497	32.0658	59.6687	60.5114	63.8046	47.7328	40.8848	54.0998	58.6103	81.4258	56.2171	85.2598	73.84	83.5538	46.2408	72.1589	94.3201	78.9392	78.4362
697		33.3179	32.5166	30.5269	51.5636	41.277	46.7024	42.4154	33.5921	64.4295	36.6522	34.6915	26.6888	31.6224	60.0167	60.3358	63.8627	47.7207	40.8741	54.0876	58.5283	80.6142	56.0045	87.4959	73.834	83.5264	46.3277	72.1884	94.3435	78.907	78.4362
698		33.019	33.0063	30.2535	50.4439	40.306	46.6785	42.3306	33.6138	64.3507	36.6062	34.6885	26.6432	31.1771	59.3522	61.5035	65.1117	47.7045	40.8489	54.0337	58.4993	81.2203	56.0414	87.0638	73.7979	83.6361	46.3632	72.2532	94.3201	78.9005	78.4042
699		33.2009	33.2945	30.2594	51.3987	41.0669	46.6417	42.1502	33.5393	64.2563	36.5996	34.6763	26.4638	32.9783	59.4608	61.626	62.7355	47.7045	40.8023	54.0292	58.5331	83.5555	55.289	86.6268	73.7557	83.5059	46.3909	72.2709	94.3513	78.8876	78.3658
700		33.2103	32.6996	29.9904	51.5897	40.0181	46.6189	41.9559	33.4557	64.1306	36.6588	34.6794	26.7421	32.2914	60.2364	61.1931	63.5357	47.6802	40.8059	53.9785	58.4271	81.07	54.5375	85.8802	73.7076	83.5744	46.4384	72.2355	94.3904	78.9005	78.4042
701		33.019	32.624	30.075	51.1736	40.1849	46.5633	41.8096	33.3846	63.9739	36.7741	34.6672	26.358	31.2023	59.0225	59.8219	64.6232	47.6802	40.7772	53.9349	58.3164	81.5425	55.6731	86.107	73.7076	83.5333	46.4543	72.2945	94.3513	78.8941	78.3978
702		33.1542	32.9682	30.2682	51.2947	40.1103	46.5146	41.7366	33.3259	63.8644	36.9261	34.655	26.5067	31.9994	59.4855	61.046	64.0586	47.6559	40.7378	53.9471	58.3982	81.942	55.0843	85.3792	73.6835	83.4512	46.4345	72.2709	94.3983	78.8876	78.385
703		33.0143	33.1384	29.9379	51.152	40.8469	46.5027	41.7914	33.2765	63.7343	37.0321	34.6459	26.3555	31.0109	58.8754	61.046	63.6199	47.6357	40.7163	53.899	58.3982	81.7282	54.8306	84.7069	73.6715	83.4991	46.4503	72.2532	94.3983	78.836	78.4042
704		33.1402	33.2061	29.9874	50.842	40.2668	46.4602	41.9522	33.2395	63.6823	37.1549	34.6429	26.2776	31.4651	59.0569	60.4611	64.666	47.6155	40.7127	53.8722	58.3549	81.1178	55.1116	86.484	73.5994	83.5059	46.4899	72.2709	94.3748	78.836	78.4362
705		33.5431	32.8805	30.0925	50.8205	40.9442	46.3997	42.1907	33.2025	63.6303	37.2414	34.6338	26.5901	32.0147	59.753	60.8387	64.351	47.5873	40.7521	53.8766	58.3068	81.5837	55.7282	86.5982	73.5994	83.4991	46.5137	72.3476	94.5	78.7845	78.4298
706		33.1076	33.3536	30.0984	51.4811	40.8109	46.3811	42.4476	33.2025	63.6355	37.2947	34.6398	26.3958	31.3336	59.3867	60.5013	64.6018	47.5388	40.7808	53.8363	58.2924	81.3778	55.7282	86.1354	73.5513	83.4306	46.5692	72.2473	94.4608	78.8618	78.4618
707		33.4867	33.9243	30.3503	50.5891	40.8469	46.3138	42.6855	33.2241	63.6251	37.2847	34.6338	26.3681	32.1017	59.6885	59.4403	64.666	47.5388	40.8346	53.835	58.3116	82.4341	55.9906	86.8916	73.5874	83.5059	46.6248	72.2709	94.453	78.8941	78.449
708		32.6892	33.4156	30.1188	51.9299	40.5167	46.293	42.8266	33.2858	63.7291	37.1981	34.6277	26.4084	32.3017	59.5597	61.2794	63.641	47.5348	40.8705	53.8184	58.2491	81.804	54.4162	85.52	73.5273	83.4648	46.6368	72.3063	94.4922	78.8747	78.4298
709		33.2524	33.268	30.2858	50.461	40.1387	46.2496	42.8378	33.3413	63.9374	37.0421	34.6034	26.3304	31.8055	58.6848	61.2439	63.9527	47.4944	40.9603	53.7826	58.2011	81.3778	56.0552	86.0219	73.4973	83.3759	46.6686	72.3358	94.5078	78.9457	78.4234
710		32.9864	33.5134	30.1451	50.8334	41.1501	46.2309	42.7337	33.3568	64.1934	36.8732	34.6277	26.3605	31.9636	59.2585	60.7832	63.5199	47.4783	40.9351	53.8082	58.1244	82.1842	55.1843	86.8629	73.5093	83.417	46.6725	72.3771	94.5078	78.9973	78.4106
711		33.529	33.1473	30.0692	50.478	39.8482	46.1943	42.5743	33.2981	64.4873	36.6687	34.6034	26.0673	31.3336	58.6457	61.6669	63.8997	47.4179	40.9963	53.7916	58.1771	81.4807	54.3893	85.3652	73.4553	83.3759	46.7043	72.3653	94.5	79.0749	78.3978
712		32.9492	33.3063	30.0984	50.7604	39.517	46.1825	42.3121	33.2087	64.7613	36.4813	34.6064	26.3505	32.2195	59.7332	59.5244	62.7563	47.3978	40.9819	53.7871	58.1867	82.5455	54.9347	85.4778	73.4314	83.4375	46.6805	72.3771	94.5391	79.1266	78.3786
713		33.1916	33.4068	30.1071	50.6747	40.5453	46.156	42.1429	33.1594	65.0046	36.3732	34.6034	25.9276	31.3942	59.5399	60.0908	65.1332	47.3334	41.0251	53.7871	58.1963	81.8178	54.641	86.9131	73.4134	83.4101	46.7043	72.4362	94.5235	79.1331	78.3786
714		33.5055	32.8045	29.7605	51.3856	40.0677	46.1273	42.0695	33.1225	65.1691	36.3372	34.5973	26.1223	31.7444	58.6994	60.6975	64.6713	47.2852	41.0935	53.7545	58.1196	81.873	54.7267	86.4128	73.4314	83.3623	46.6924	72.3535	94.594	79.0878	78.3658
715		32.9166	32.8483	30.0838	50.129	39.9366	46.1166	42.1456	33.0703	65.3553	36.3797	34.573	26.24	31.3841	59.8126	61.0612	63.7834	47.237	41.1404	53.7692	58.1196	81.57	55.7053	86.6482	73.3774	83.3213	46.7083	72.4303	94.5627	79.1525	78.3594
716		33.2196	33.1355	30.2008	51.9299	40.5238	46.0654	42.2974	32.9751	65.4993	36.4616	34.5548	26.0973	31.8615	58.636	60.5666	64.0905	47.1928	41.1765	53.7187	58.043	81.0018	56.0922	85.8802	73.3355	83.3759	46.7123	72.4244	94.6097	79.1007	78.3211
717		33.0936	32.2535	29.7228	50.7948	39.7952	46.0368	42.4486	32.8924	65.5847	36.5996	34.5275	25.9725	31.3032	59.0814	59.6283	63.5146	47.1367	41.2343	53.7155	58.0957	82.4689	56.1385	87.3804	73.3176	83.3144	46.6964	72.4717	94.641	79.0943	78.2955
718		33.033	32.656	29.3962	50.8506	40.1458	46.0407	42.6744	32.8802	65.5847	36.8468	34.5033	25.97	31.3083	59.7282	60.2557	63.8046	47.0646	41.2777	53.7423	58.1004	81.7764	54.7222	86.4627	73.3236	83.3964	46.6884	72.4244	94.6175	79.0878	78.3211
719		33.3882	32.5456	29.0975	51.1305	40.0393	46.0093	42.8526	32.9292	65.5153	37.145	34.4942	25.8182	30.9557	59.1109	60.5918	63.8733	46.9966	41.2922	53.6606	58.0047	81.7764	54.9936	86.8629	73.3176	83.3349	46.7242	72.4481	94.6332	79.0749	78.3019
720		33.0563	33.4837	29.3789	50.8807	40.5167	45.97	43.0165	33.0027	65.5367	37.4582	34.47	25.8679	31.283	59.0274	60.627	64.3723	46.9446	41.2922	53.6842	57.9617	80.5329	55.7512	86.7126	73.2757	83.3349	46.7322	72.4599	94.641	79.0749	78.2891
721		32.8098	32.5543	29.8826	51.4247	39.517	45.9582	42.9867	33.0365	65.4673	37.7061	34.4791	25.8381	31.3032	58.9342	61.1018	63.8468	46.9047	41.2488	53.6517	57.8948	82.2674	55.7512	86.7269	73.2458	83.3418	46.7043	72.4421	94.6254	79.0103	78.3211
722		33.2056	33.1002	29.8593	51.2558	39.2473	45.9396	42.8675	33.0703	65.4779	37.9079	34.4791	25.9102	31.4195	58.8999	60.3558	65.1063	46.8728	41.3139	53.6217	57.9712	81.152	55.6869	87.0279	73.2458	83.3144	46.6924	72.5072	94.7117	78.9973	78.2763
723		33.1402	33.4423	29.8186	50.1587	38.5495	45.915	42.6669	33.1287	65.4139	38.0362	34.4579	25.5682	32.6209	58.7238	60.3909	64.5163	46.8209	41.3284	53.6517	57.9043	81.0086	54.1878	86.9131	73.2338	83.253	46.6407	72.4303	94.6724	78.9328	78.2572
724		32.768	33.5578	29.5058	50.9925	38.9824	45.8797	42.3711	33.2241	65.4566	38.0632	34.473	25.6399	31.4601	59.3127	60.9246	64.2392	46.7811	41.3791	53.6307	57.8804	81.9075	54.7222	85.8094	73.2099	83.294	46.5891	72.5664	94.6881	78.9005	78.2508
725		33.4398	33.3654	29.7605	50.5891	39.5451	45.8522	42.1796	33.2919	65.51	37.9788	34.4428	25.583	31.4398	59.4905	60.1757	64.0109	46.7572	41.4044	53.6307	57.9569	82.4689	54.8758	85.9297	73.186	83.3076	46.5177	72.5427	94.6489	78.7716	78.2061
726		33.4491	33.1237	29.967	51.39	39.4433	45.8405	42.0365	33.3105	65.6436	37.8507	34.4458	25.6794	32.2298	59.1552	60.1857	64.2286	46.6975	41.4552	53.6128	57.8279	81.5287	54.9709	86.2846	73.186	83.3076	46.5058	72.5901	94.7274	78.7652	78.1742
727		32.7866	33.8496	29.8186	50.3671	39.0903	45.8209	42.0585	33.3228	65.7667	37.6323	34.4337	25.5707	31.167	59.4114	59.8318	65.1602	46.6856	41.4915	53.6173	57.7993	81.4669	54.1878	86.107	73.1502	83.1984	46.4662	72.5605	94.696	78.6494	78.1168
728		32.8005	33.7631	29.8797	50.5891	39.5662	45.7935	42.1713	33.3537	65.9008	37.4081	34.4367	25.6621	31.5513	59.7083	60.6421	64.4843	46.6418	41.5751	53.6071	57.5708	81.4258	54.542	86.5839	73.1801	83.2667	46.4622	72.5486	94.6646	78.5594	78.0977
729		33.4022	33.6797	29.8273	50.7733	39.0415	45.7856	42.3195	33.4217	66.0514	37.2181	34.4186	25.445	31.4905	58.675	60.8892	64.2605	46.5982	41.5533	53.5758	57.5661	80.3502	54.7538	85.8236	73.1442	83.2257	46.4384	72.596	94.7195	78.4375	78.0786
730		33.7314	33.9542	30.002	50.9107	39.2892	45.7582	42.5336	33.496	66.1214	37.0951	34.4034	25.6003	31.1771	59.367	60.2807	64.666	46.5823	41.5933	53.5548	57.5471	82.6082	55.7696	86.5126	73.0905	83.2598	46.4384	72.5783	94.7745	78.4119	78.0213
731		33.1776	34.2515	30.4327	49.8496	38.8851	45.7308	42.6929	33.5331	66.2562	37.0255	34.3883	25.6448	31.369	58.3294	60.1857	62.7719	46.5466	41.6297	53.5192	57.5091	81.9075	54.65	86.992	73.1263	83.2871	46.4305	72.6316	94.7274	78.303	78.034
732		33.6937	33.2002	29.9554	51.8556	39.2089	45.7152	42.8564	33.5486	66.294	37.062	34.3702	25.477	31.6783	59.3177	60.0509	64.2552	46.499	41.6515	53.5402	57.4569	82.0595	53.8492	86.2562	73.0428	83.2189	46.4463	72.596	94.7038	78.271	78.034
733		33.6607	33.3595	29.8855	50.9624	39.3872	45.7074	42.8564	33.5486	66.3264	37.1516	34.3642	25.4672	31.9075	59.2979	59.7027	65.2951	46.4792	41.626	53.5147	57.3811	81.234	55.2025	86.8772	73.0726	83.2803	46.4622	72.602	94.7902	78.1623	78.0213
734		33.4445	32.8746	29.7054	51.429	39.16	45.6498	42.7671	33.5828	66.3697	37.3113	34.346	25.63	31.8819	58.8069	60.1357	65.0794	46.4237	41.626	53.5223	57.3953	82.198	54.9437	85.8165	73.0369	83.253	46.4622	72.6494	94.8059	78.0283	77.9958
735		33.5008	33.1649	29.6677	50.2862	39.6894	45.6566	42.5632	33.5859	66.3534	37.4582	34.34	25.2315	32.1222	58.8754	59.1348	64.3137	46.396	41.6151	53.5147	57.329	81.4121	54.237	86.0715	73.0071	83.2052	46.4979	72.6138	94.8138	78.0347	78.0022
736		33.3132	33.0093	29.9525	52.035	39.1774	45.6175	42.3121	33.5331	66.2778	37.6323	34.3309	25.4745	30.8152	58.3537	60.6975	65.0148	46.3564	41.6552	53.5268	57.329	82.1011	54.7628	86.8128	73.013	83.1916	46.478	72.7028	94.8138	77.9773	77.9831
737		33.4351	32.9741	29.9466	51.0442	39.2857	45.5902	42.1649	33.4557	66.2076	37.7766	34.3128	25.2315	31.2578	58.4169	60.1657	64.0427	46.3446	41.6697	53.4867	57.3337	81.4944	54.4566	87.2723	73.0071	83.1439	46.4543	72.6316	94.8059	77.8881	78.0086
738		33.1496	32.3227	29.5578	51.0787	39.4468	45.5913	42.0878	33.4433	66.0191	37.8574	34.3128	25.3983	31.6884	58.4849	59.4107	64.918	46.2932	41.6661	53.5179	57.2675	81.2477	54.9301	87.1428	72.9773	83.2052	46.4186	72.6612	94.8216	77.85	77.9895
739		33.0703	32.5224	29.7838	50.4354	38.698	45.5522	42.1356	33.496	65.8311	37.8776	34.2947	25.3786	31.9228	58.6604	60.0808	64.6018	46.2616	41.626	53.5179	57.1966	82.7338	55.6731	85.0214	72.9297	83.1507	46.3791	72.6494	94.8531	77.761	77.9767
740		33.0749	32.6385	29.6909	50.7905	38.4393	45.5249	42.2532	33.5331	65.7132	37.8406	34.2616	25.3393	31.5107	58.7532	59.9612	64.7517	46.2143	41.5751	53.5236	57.1116	81.5013	55.4716	86.7626	72.9356	83.1098	46.3237	72.6731	94.9396	77.7482	77.9704
741		33.2056	33.3949	29.7896	50.7433	39.0972	45.5083	42.4043	33.5269	65.5634	37.733	34.2616	25.1972	31.4601	59.0323	60.5214	64.2392	46.1709	41.5642	53.558	57.1588	81.4464	54.7448	86.0219	72.9237	83.0894	46.3118	72.6731	94.8531	77.6721	77.9068
742		33.0283	32.3978	29.775	51.2947	39.1984	45.4615	42.604	33.5115	65.5153	37.5519	34.2556	25.2511	30.9607	58.9931	59.2381	64.666	46.1394	41.5787	53.5134	57.0833	81.4464	55.1206	86.1496	72.8999	83.0553	46.3158	72.7087	94.9317	77.6276	77.8814
743		32.7773	33.1767	30.0546	50.9366	39.1565	45.446	42.7783	33.5208	65.3979	37.358	34.2345	25.1899	31.4803	58.3246	60.9195	64.5911	46.1118	41.546	53.5714	57.1305	81.3504	54.6546	86.0148	72.8583	83.1098	46.3039	72.7265	94.9553	77.5769	77.8687
744		33.0889	32.7433	29.5751	50.4183	38.4565	45.4265	42.9308	33.5642	65.3926	37.1715	34.2224	25.2829	31.2729	59.2634	59.3811	64.7142	46.0567	41.5496	53.5281	57.0833	81.7282	53.5214	86.0786	72.8761	83.0962	46.3197	72.7384	94.9553	77.615	77.8433
745		32.9864	32.9595	29.6619	51.6245	39.4574	45.4187	42.983	33.5766	65.3659	37.0189	34.2194	25.1776	31.0663	58.4558	60.3608	65.5658	46.0488	41.5715	53.5714	57.1541	82.3021	53.6231	84.7837	72.8583	83.0826	46.3	72.7265	94.9239	77.5769	77.7417
746		32.2004	33.1237	29.3904	50.197	38.343	45.4003	42.9457	33.5424	65.3659	36.9129	34.2014	25.1997	31.0562	59.2339	59.2923	65.5387	45.9938	41.5351	53.5446	57.1305	81.7282	53.7915	85.5835	72.8107	83.0417	46.3039	72.7562	94.916	77.5199	77.6783
747		32.6568	33.5786	29.7634	50.7561	38.2366	45.3837	42.8043	33.5115	65.4246	36.893	34.2074	25.0873	31.4094	58.3586	59.8766	64.7624	45.9623	41.5424	53.5402	57.206	81.3915	54.7402	85.9014	72.7869	83.0281	46.2921	72.7859	94.9475	77.4882	77.634
748		32.7448	32.9126	29.6504	50.2735	38.5978	45.3487	42.5817	33.5146	65.526	36.9063	34.2014	24.9728	31.6528	58.8901	60.7681	64.9717	45.9309	41.5278	53.5313	57.329	81.1725	54.4701	85.6046	72.8048	83.103	46.2881	72.7621	94.9632	77.4819	77.615
749		32.8608	33.5816	29.552	51.2644	39.4118	45.3371	42.408	33.5424	65.5901	37.0023	34.2134	24.7689	30.7951	59.9021	59.9711	65.7722	45.8956	41.5315	53.5058	57.3527	82.0526	53.3142	85.8448	72.781	83.0281	46.2802	72.7621	94.9475	77.4946	77.5707
750		33.0423	32.9331	29.6214	51.2298	38.216	45.3109	42.3048	33.5518	65.7078	37.1749	34.2134	24.9266	31.6681	58.6116	60.8185	64.4629	45.8485	41.5206	53.5223	57.4474	80.9882	53.6054	86.0077	72.7573	83.0077	46.2684	72.7502	94.9711	77.4882	77.5454
751		33.005	32.9682	29.3588	51.6289	38.0791	45.3021	42.3232	33.5238	65.7453	37.358	34.2254	24.9387	30.7901	58.6116	61.0612	64.7088	45.8407	41.5206	53.488	57.5328	81.3846	53.1429	86.7555	72.7632	82.9805	46.2921	72.7562	95.105	77.5262	77.5327
752		33.1449	32.9097	29.4106	50.0061	38.6703	45.2721	42.4265	33.53	65.7935	37.5552	34.2194	24.844	30.8954	58.6214	59.559	64.1701	45.7976	41.5315	53.46	57.5756	81.2682	53.7382	85.3019	72.7335	82.9737	46.3	72.7859	95.0499	77.5389	77.4822
753		32.833	32.6938	29.7867	49.5715	38.7222	45.2361	42.5965	33.5766	65.7828	37.7128	34.2224	25.0239	31.7393	58.9931	60.5214	65.6852	45.7624	41.5787	53.4377	57.7612	81.6181	54.0673	85.866	72.6979	82.9737	46.3118	72.7621	95.0735	77.5389	77.5011
754		33.0609	32.9477	28.9831	50.8033	38.5012	45.2051	42.8043	33.6076	65.7989	37.8372	34.2044	24.9558	31.4905	59.5102	60.3658	63.868	45.7585	41.6151	53.4301	57.6659	80.9882	52.5495	85.951	72.6801	83.0281	46.3197	72.7621	95.0893	77.634	77.4569
755		32.8701	32.7258	29.1347	51.1348	38.5978	45.1586	42.9494	33.5486	65.756	37.9012	34.1983	24.8004	30.67	58.558	59.7921	65.4087	45.7272	41.6734	53.4155	57.8136	81.111	53.1429	86.4912	72.686	82.9873	46.3197	72.7443	95.0656	77.5833	77.4506
756		32.9631	33.4482	29.0803	51.416	39.2403	45.1403	43.0379	33.3815	65.7185	37.8843	34.1953	24.8125	31.3892	59.3768	60.0708	64.816	45.7115	41.728	53.4212	57.8136	82.1218	52.8149	86.684	72.686	82.9601	46.3277	72.774	95.0814	77.6594	77.4064
757		33.1823	32.3892	29.2236	50.6062	39.5662	45.1044	43.08	33.2457	65.6115	37.8069	34.1683	24.8586	30.7701	58.7825	59.7226	64.5858	45.6881	41.7244	53.4022	57.9378	80.7228	54.3848	85.4919	72.6445	82.9873	46.3474	72.7978	95.1287	77.6974	77.3938
758		33.1916	33.1943	29.2351	51.6898	38.5598	45.0541	43.0016	33.1594	65.4939	37.6658	34.1352	24.7641	31.5107	58.6799	60.1107	65.8321	45.649	41.7463	53.4377	57.9617	80.6481	54.605	85.9652	72.6267	82.9805	46.387	72.8156	95.1287	77.7101	77.3874
759		33.2804	32.7754	29.1032	51.3163	38.9094	45.0348	42.834	33.1287	65.4033	37.4849	34.1472	24.5709	30.8052	58.7434	60.1058	64.9771	45.6294	41.7536	53.4199	57.9569	81.5425	53.0552	85.7953	72.6504	82.9329	46.3751	72.7918	95.176	77.7546	77.419
760		33.2851	32.7025	29.0574	50.6276	38.7915	45.0049	42.5817	33.1256	65.2754	37.3113	34.1202	24.6263	30.8854	58.851	59.4799	66.0558	45.6099	41.8266	53.4155	57.9951	80.6278	53.5302	87.1572	72.609	82.9805	46.3909	72.8275	95.1918	77.7864	77.4695
761		33.1542	33.0474	28.8918	50.5207	38.6116	44.973	42.4449	33.1102	65.2488	37.1782	34.1232	24.4939	30.4206	58.6018	60.4662	65.387	45.5904	41.8448	53.399	57.9473	81.6318	52.4888	86.9059	72.5616	82.9669	46.3791	72.7978	95.2155	77.8818	77.4506
762		33.4585	32.7695	29.4048	50.2777	37.9017	44.9575	42.3785	33.141	65.1638	37.0686	34.1051	24.6698	31.0612	58.8901	60.6824	65.7505	45.5865	41.9106	53.4111	57.9951	80.784	52.9415	86.9489	72.5734	82.9533	46.3791	72.8096	95.2313	77.9518	77.3874
763		32.9259	32.9156	29.2581	50.6918	38.6773	44.9267	42.4449	33.258	65.0842	37.0586	34.0991	24.5974	31.8055	58.3343	59.8467	64.4469	45.5943	41.9436	53.4111	58.1436	81.3572	52.5973	86.4555	72.5379	82.9329	46.387	72.8691	95.3024	77.99	77.4569
764		32.8144	33.0797	28.7381	50.7304	37.9119	44.9074	42.578	33.4464	65.1107	37.1051	34.0841	24.706	31.8259	58.7776	60.8135	64.8643	45.5787	41.9399	53.4155	58.0478	82.1842	52.3935	86.7698	72.5734	82.9601	46.4028	72.8631	95.2866	78.0347	77.4506
765		32.8608	33.3122	29.0832	50.8892	39.1809	44.8688	42.7523	33.5921	65.0948	37.2314	34.0631	24.5589	31.5158	59.3423	60.5817	64.0321	45.5553	41.9436	53.399	58.1004	81.8316	52.8236	87.0422	72.5438	82.9397	46.3751	72.8453	95.3103	78.1176	77.4695
766		33.1963	33.3713	29.5	50.1672	38.3395	44.8418	42.967	33.6293	65.1001	37.3947	34.0661	24.3786	31.5412	58.636	60.7428	63.4778	45.5319	41.9143	53.3355	58.0957	81.5425	52.6103	87.1141	72.5379	82.9737	46.4107	72.8691	95.3024	78.1049	77.4695
767		33.3975	33.1973	28.849	49.8454	38.1372	44.8429	43.151	33.53	65.1372	37.6021	34.0661	24.302	30.4953	58.7238	60.4862	65.1225	45.528	41.9216	53.3533	58.1532	81.1588	52.1603	85.5059	72.5024	82.9601	46.4543	72.875	95.3499	78.2454	77.4759
768		33.7314	33.4245	28.6756	50.7862	37.383	44.8187	43.3083	33.3815	65.1744	37.7968	34.0631	24.3355	30.9105	59.5152	59.4354	65.5333	45.5007	41.8704	53.2968	58.158	82.671	52.8803	86.5126	72.526	82.9193	46.4622	72.8988	95.3261	78.2966	77.4885
769		33.0423	33.4896	29.0431	51.4203	37.6366	44.7621	43.3571	33.2426	65.2063	37.9585	34.0601	24.2972	31.6783	58.0292	59.1348	64.3563	45.5124	41.8302	53.2879	58.1436	83.2665	52.8672	86.5982	72.461	82.9533	46.5177	72.9226	95.3815	78.2518	77.4822
770		32.8748	33.5697	29.1835	51.0356	38.5185	44.7698	43.297	33.101	65.1797	38.0531	34.0541	24.29	30.7851	58.3683	59.1151	65.1225	45.4929	41.8083	53.3177	58.2011	82.3438	52.1431	85.9722	72.455	82.9193	46.5415	72.8869	95.3736	78.3926	77.5011
771		33.4116	33.4097	28.775	51.2428	37.6671	44.7313	43.1398	32.969	65.2169	38.0294	34.0571	24.3163	30.6251	58.6653	59.7374	64.961	45.4812	41.8412	53.2524	58.0861	81.9213	51.9367	85.5412	72.4255	82.9533	46.5812	72.9048	95.4052	78.4247	77.5011
772		33.2664	33.647	28.926	51.4724	38.0586	44.7149	42.9793	32.7793	65.185	37.9248	34.0631	23.9564	30.5851	59.0814	59.6928	65.074	45.4851	41.8521	53.2733	58.0813	82.0872	52.6451	86.37	72.4255	83.0009	46.6169	72.9405	95.3973	78.4952	77.4695
773		33.36	33.0679	28.8975	51.0183	37.9085	44.6688	42.8117	32.6177	65.1904	37.7632	34.0811	24.0657	30.6451	59.106	59.6829	64.3669	45.454	41.9143	53.2378	58.1484	81.2956	52.1044	86.5411	72.4373	82.9533	46.6487	72.9226	95.4527	78.476	77.5011
774		33.033	32.939	28.7949	50.282	38.1646	44.6688	42.7634	32.5234	65.1957	37.5552	34.0841	24.2254	30.7601	58.4947	59.3071	64.6446	45.4773	41.9216	53.2024	58.0382	82.1773	52.0613	85.8943	72.4018	82.8786	46.6407	72.8691	95.4211	78.5145	77.4948
775		33.1402	33.2061	28.6869	50.2395	39.4924	44.6457	42.834	32.5325	65.1425	37.318	34.0781	24.0181	30.5203	58.9146	60.622	66.6761	45.4579	41.9802	53.1891	58.0478	81.5287	52.6929	87.4526	72.3664	82.8786	46.6407	72.9048	95.4369	78.5658	77.4632
776		33.2009	33.3506	28.8376	49.8581	37.7486	44.6112	42.9569	32.6177	65.1107	37.0885	34.0751	23.9849	30.6251	58.6994	59.7077	64.2977	45.4657	41.9692	53.1505	58.0238	82.1703	51.9968	85.6611	72.3841	82.8854	46.6566	72.8869	95.4211	78.5787	77.4379
777		33.0703	32.8308	29.1347	49.9892	37.9017	44.5662	43.1174	32.7213	65.0258	36.903	34.0571	23.7622	30.8002	58.3197	60.1757	65.2087	45.4657	41.9655	53.1403	58.0861	80.7568	52.8803	86.178	72.3723	82.8854	46.6606	72.881	95.5002	78.6301	77.4443
778		33.0283	33.1473	28.5565	49.8919	38.7638	44.5422	43.3383	32.8221	64.9252	36.7741	34.0541	23.7646	30.7551	58.9538	60.1157	64.048	45.4579	41.9912	53.1625	58.0334	81.3778	51.4752	86.2135	72.3487	82.8514	46.6606	72.8869	95.5557	78.6301	77.4443
779		32.912	33.4541	28.5593	49.8961	38.7499	44.5	43.4735	32.8802	64.7983	36.7247	34.0451	23.8923	31.3538	58.5385	60.1357	64.5644	45.454	42.0022	53.1359	58.1244	81.3572	51.5093	86.2917	72.3369	82.8718	46.6765	72.8691	95.4923	78.7201	77.4064
780		32.9445	32.939	28.6075	50.9624	37.9323	44.4809	43.6016	32.871	64.6821	36.7675	34.0481	23.9018	30.1029	59.2191	58.1058	64.5003	45.4151	42.0058	53.1005	58.11	81.2135	51.4242	86.1851	72.3251	82.8854	46.6646	72.9048	95.4765	78.733	77.4379
781		33.0423	33.1208	28.9603	51.2341	37.6671	44.4475	43.5865	32.8374	64.5557	36.903	34.0571	23.8876	31.026	59.2093	59.9711	66.0667	45.4345	42.0242	53.0872	58.1724	81.5493	51.6158	86.1638	72.2956	82.9397	46.6805	72.9167	95.5002	78.733	77.419
782		33.4304	32.6356	28.5565	50.1375	37.2684	44.4016	43.4886	32.7732	64.4452	37.0719	34.0631	24.0895	29.9101	59.362	58.816	64.4362	45.419	42.0572	53.0961	58.1388	81.8592	51.8767	86.9131	72.3015	82.831	46.6686	72.9345	95.6112	78.8296	77.3559
783		32.8051	33.0503	28.4519	51.1434	37.4032	44.4044	43.2933	32.7091	64.2982	37.2547	34.0541	23.7693	31.0612	58.9391	59.3268	64.0056	45.454	42.0462	53.0487	58.3549	81.4326	51.3859	86.734	72.3015	82.865	46.6686	72.9107	95.5954	78.8167	77.3938
784		32.9864	33.0944	28.4434	51.0054	38.0825	44.371	43.0651	32.6603	64.1411	37.4248	34.0511	23.7669	31.0663	58.0775	59.47	64.9288	45.4228	42.0645	53.0342	58.2491	81.6318	50.8448	85.6611	72.2543	82.8854	46.7123	72.9048	95.5795	78.8489	77.3874
785		32.768	33.327	28.6869	50.915	38.4358	44.3519	42.9345	32.6085	64.0731	37.5117	34.0451	23.8379	30.3858	58.851	59.8368	64.9019	45.4384	42.0792	53.0342	58.3452	81.0427	50.7229	87.5248	72.2484	82.8921	46.6924	72.9107	95.6112	78.9328	77.3748
786		32.6198	33.3152	28.9574	50.9064	37.9937	44.3214	42.8861	32.6055	64.0522	37.5519	34.0271	23.8781	30.8904	58.8901	60.5114	64.0905	45.4423	42.0975	53.0165	58.2635	81.0291	51.4412	86.8987	72.2661	82.831	46.605	72.9167	95.6192	78.9134	77.3559
787		33.1356	33.2238	28.4236	50.3842	38.4978	44.2822	42.9569	32.6451	63.9791	37.5117	34.0211	23.7977	30.0831	59.0913	60.6471	66.5604	45.4501	42.1232	53.0531	58.326	81.2272	50.9164	87.071	72.2189	82.9057	46.5851	72.9345	95.5716	78.8941	77.3433
788		33.0889	33.7243	28.2939	49.622	38.6392	44.2756	43.1024	32.7091	63.9948	37.4482	34.0061	23.6749	30.0089	59.535	59.8169	66.3844	45.4579	42.1453	53.0076	58.3885	80.8588	50.6391	87.0063	72.213	82.8446	46.6288	72.9405	95.6192	78.9392	77.3433
789		33.1636	34.1041	28.704	50.299	38.6462	44.2593	43.2371	32.7854	64	37.3247	34.0002	23.8189	30.5901	59.2979	59.8368	65.5333	45.4501	42.1306	53.0165	58.3212	81.7833	50.87	86.9346	72.213	82.8107	46.6884	72.9405	95.6826	78.9392	77.318
790		32.6985	33.9303	28.7239	50.4823	38.1338	44.2336	43.466	32.8098	64.0209	37.125	33.9792	23.8544	31.1922	59.1994	59.391	65.8485	45.4384	42.1379	53.0297	58.3501	81.9282	51.0555	87.186	72.2071	82.9329	46.7203	72.8988	95.6588	79.0038	77.3307
791		33.0469	33.3802	28.3785	50.3927	37.9562	44.2184	43.6883	32.7793	64.0783	36.9261	33.9582	23.7244	30.341	58.4606	59.0071	66.2254	45.4696	42.1159	53.0032	58.3693	80.9745	50.5511	86.7555	72.2248	82.8378	46.78	72.9464	95.6588	79.0167	77.2991
792		33.6372	33.2709	28.6614	49.7146	37.2347	44.2031	43.8774	32.7304	64.1045	36.7445	33.9612	23.6914	29.915	59.1158	60.1707	65.0794	45.4228	42.1232	52.9944	58.4078	80.9609	50.4634	87.2291	72.1718	82.8107	46.7919	72.9583	95.6509	79.0167	77.2991
793		32.9817	33.5697	28.812	50.04	37.4876	44.1841	43.9191	32.6969	64.1097	36.5568	33.9792	23.6702	30.2566	58.7532	60.763	67.1409	45.4384	42.1306	52.9723	58.2828	81.8592	51.0682	86.3202	72.1482	82.8582	46.7561	72.9583	95.643	79.0684	77.2802
794		32.6429	33.8556	28.9089	49.5926	38.7672	44.1574	43.8395	32.6512	64.0313	36.419	33.9732	23.6655	29.8164	58.9685	60.4411	67.9732	45.4228	42.1453	52.9944	58.403	81.0905	51.8595	86.9991	72.107	82.8582	46.768	72.9881	95.7224	79.1202	77.2613
795		32.8051	32.9712	29.109	50.163	37.4167	44.1042	43.6581	32.5964	63.9321	36.3437	33.9702	23.5666	30.9858	58.4752	60.2157	67.1409	45.4267	42.0939	52.9868	58.326	82.4063	51.1189	86.2704	72.1188	82.8921	46.764	72.9643	95.7224	79.0426	77.2361
796		32.7866	33.1149	28.7693	49.9807	37.1104	44.1156	43.3796	32.49	63.8123	36.3372	33.9672	23.6184	30.9356	59.165	58.9728	66.6595	45.4228	42.0792	52.9811	58.2491	81.07	51.7696	87.2507	72.0894	82.8514	46.784	72.9941	95.7382	79.1137	77.2046
797		33.3554	33.0503	29.1462	50.231	37.6671	44.0917	43.2446	32.4687	63.6563	36.4092	33.9672	23.6537	30.4256	58.9391	59.2529	66.2089	45.4228	42.0608	52.9811	58.2203	81.6662	51.0344	86.9633	72.1188	82.8989	46.7999	72.9822	95.7621	79.1072	77.2298
798		32.8748	33.2149	28.5735	50.3118	37.752	44.0586	43.1361	32.5264	63.5058	36.5338	33.9762	23.5643	30.7451	58.6555	58.2124	67.0299	45.4112	42.0352	52.9855	58.1244	81.7902	51.6756	88.0248	72.1011	82.8718	46.8358	72.9941	95.7382	79.146	77.192
799		33.1963	32.977	28.9831	49.8581	37.4505	44.0157	43.2071	32.6329	63.3299	36.728	33.9732	23.9492	31.1216	59.2487	59.9263	66.2363	45.3956	41.9692	52.9414	58.1052	80.9677	51.4454	87.7201	72.0835	82.7835	46.8916	73.006	95.7224	79.1202	77.1983
800		32.8887	33.5222	29.1749	49.6851	37.6468	44.0081	43.3346	32.7701	63.175	36.9096	33.9642	23.569	29.9792	58.5239	59.7623	65.8485	45.3839	41.9253	52.9326	58.0286	82.4898	51.1739	87.071	72.0482	82.9057	46.9395	72.9881	95.8177	79.1072	77.1794
801		32.9213	32.8425	28.7921	49.8032	38.0859	43.9816	43.5149	32.9077	63.0771	37.0985	33.9522	23.4821	30.9908	59.1207	59.7374	66.7864	45.3645	41.9033	52.9502	58.0095	81.3298	51.2162	88.2359	72.0482	82.7903	46.9715	72.9881	95.778	79.1978	77.1543
802		33.1636	33.1649	28.5537	49.6557	37.4302	43.9664	43.7639	32.9997	62.9434	37.2647	33.9313	23.4282	29.6294	59.0962	59.5343	66.4064	45.3606	41.918	52.9326	58.0238	82.1357	49.5974	87.8578	71.9953	82.8582	46.9835	72.9881	95.8177	79.1913	77.0977
803		33.2992	33.5489	28.633	50.3799	38.4599	43.9171	43.9229	33.0611	62.9228	37.4014	33.9193	23.4493	30.2814	58.802	59.4453	66.2473	45.3645	41.9143	52.9193	57.9521	81.6318	52.156	86.8414	72.0188	82.8921	47.0235	73.012	95.8098	79.2432	77.0725
804		33.1589	32.8688	28.8433	49.0818	37.0434	43.8944	44.0736	33.0457	62.9074	37.4548	33.9044	23.4727	30.0781	58.758	59.8716	67.6144	45.3373	41.9582	52.9149	57.766	82.3021	50.8238	86.3843	71.9835	82.8786	47.0275	73	95.8257	79.2172	77.06
805		33.0237	33.5104	29.0918	49.6683	37.8131	43.884	44.1203	33.015	62.9177	37.4849	33.8924	23.3252	30.5153	58.9636	58.7085	67.2131	45.3373	41.9765	52.9206	57.8709	81.5768	50.7355	86.8844	71.9659	82.8175	47.0235	73.012	95.8893	79.2561	77.0034
806		33.5337	33.3949	28.5933	49.3073	37.6569	43.8651	44.0329	32.9598	62.9382	37.4482	33.8595	23.5478	30.3311	59.5201	58.6841	66.5604	45.3295	41.9912	52.9149	57.7517	81.4189	50.1261	86.3558	71.9718	82.8175	47.0355	72.9881	95.9052	79.2691	76.9846
807		33.2898	33.4068	28.3869	49.968	37.7214	43.83	43.832	32.8802	63.0359	37.3747	33.8745	23.3977	30.0831	59.4657	59.559	66.3515	45.3023	41.9985	52.8444	57.7755	82.3646	50.7859	86.7126	71.9366	82.8242	47.0555	72.9464	95.9052	79.2821	76.9532
808		33.84	33.463	29.0517	49.7568	37.9562	43.8272	43.545	32.8618	63.1183	37.248	33.8625	23.3509	30.6151	59.5251	59.7176	65.7668	45.2829	41.9619	52.8488	57.8184	80.9405	50.8028	87.1716	71.9189	82.831	47.0475	72.9345	95.9371	79.2561	76.972
809		33.3226	33.9004	28.5905	49.4288	37.7452	43.8035	43.3233	32.92	63.2731	37.0918	33.8566	23.2925	30.3261	59.4905	59.8467	66.3954	45.2829	41.9912	52.8488	57.7803	81.111	49.9562	87.6405	71.8896	82.8921	47.0635	72.9464	96.0008	79.2885	76.9281
810		33.1636	33.7303	28.6302	49.5799	37.3661	43.7997	43.1174	33.0212	63.3868	36.9658	33.8476	23.2925	30.9858	59.0618	60.4461	66.3295	45.2441	42.0315	52.8488	57.7517	80.995	49.8363	87.8288	71.8955	82.8039	47.0715	72.9167	95.9849	79.3469	76.9407
811		33.1823	33.2503	28.3954	49.6851	37.718	43.7705	43.0987	33.1041	63.454	36.8964	33.8476	23.3767	29.5264	58.9833	59.5343	66.3899	45.2402	42.0865	52.8488	57.7278	81.0973	50.3424	87.9304	71.9072	82.8242	47.0835	72.9762	95.9769	79.3015	76.9218
812		33.36	33.4837	28.3277	49.622	37.3796	43.7516	43.2034	33.1902	63.4955	36.8204	33.8178	23.1131	30.1821	58.4849	60.1557	66.9136	45.1976	42.1306	52.8179	57.7946	82.1565	49.4209	87.6549	71.8896	82.8175	47.1155	72.9464	96.0805	79.2821	76.8842
813		33.0749	33.212	27.9711	49.1819	37.4809	43.7289	43.3195	33.2549	63.4903	36.8468	33.7998	23.155	29.8607	59.0372	60.3057	66.8472	45.1937	42.171	52.8179	57.7612	81.4807	48.7007	87.1141	71.872	82.8514	47.1115	72.9107	96.0327	79.321	76.8905
814		33.0936	33.3152	28.418	50.1885	37.6569	43.7176	43.53	33.3135	63.3971	36.9228	33.767	23.2972	30.1475	58.8314	60.3358	67.7488	45.1898	42.2225	52.8311	57.8279	81.2956	49.4168	87.467	71.8368	82.8582	47.0955	72.9583	96.0327	79.3664	76.8466
815		33.3179	32.8016	28.3362	49.7231	38.5323	43.7062	43.7185	33.295	63.2782	37.052	33.7551	23.0295	30.2169	59.2487	60.5415	67.0465	45.1898	42.3182	52.7915	57.8852	80.5397	47.6602	86.6768	71.8661	82.8514	47.0995	72.9286	96.1284	79.3274	76.7777
816		33.2243	32.8746	27.946	49.2446	37.1709	43.6911	43.9266	33.2241	63.108	37.2148	33.7224	23.1504	30.4804	58.9489	59.3219	66.4998	45.1743	42.3698	52.7871	58.0286	82.2119	48.5071	87.5176	71.8075	82.8514	47.0555	72.875	96.0805	79.308	76.8216
817		33.4351	32.6501	28.1786	49.3994	37.0836	43.676	44.0633	33.1348	62.9177	37.388	33.7194	23.069	30.0583	58.802	60.4812	66.5218	45.1782	42.3587	52.84	57.847	81.8592	48.2059	87.9812	71.8192	82.865	47.0475	72.9226	96.1124	79.3274	76.7652
818		32.8655	32.6182	28.0327	48.8073	37.5553	43.675	44.0291	33.0396	62.733	37.5552	33.7253	22.9762	29.8312	58.7727	59.7275	65.3113	45.1627	42.3919	52.8003	58.0286	82.0526	49.0169	87.8651	71.8251	82.8378	47.0595	72.8988	96.1044	79.295	76.7402
819		32.7819	32.5978	27.6672	49.7652	37.6501	43.6599	43.9039	32.9322	62.5489	37.7498	33.6985	23.069	30.5302	58.7141	59.797	66.8141	45.1472	42.4104	52.7871	58.1052	81.1998	48.1699	88.2505	71.8192	82.9057	47.0475	72.881	96.1603	79.2821	76.6964
820		32.7356	33.2827	27.918	49.3073	36.856	43.6421	43.6808	32.8588	62.406	37.8641	33.6926	23.0226	30.0385	58.7825	60.3258	66.368	45.1317	42.4288	52.7607	58.2107	82.1565	47.807	87.1932	71.8016	82.9057	47.0475	72.881	96.0965	79.2885	76.6839
821		33.1963	32.8279	28.0271	49.3743	37.3257	43.6421	43.4284	32.8343	62.2991	37.9551	33.6718	22.9415	31.0361	58.9342	59.3515	65.7614	45.1317	42.4362	52.7739	58.1244	80.6414	48.9722	87.8433	71.7899	82.8582	47.0395	72.8929	96.1284	79.3015	76.6526
822		33.3038	33.0855	28.4039	49.6346	37.4572	43.6345	43.2558	32.8588	62.2686	37.9754	33.648	23.162	29.9249	58.5921	59.012	67.2186	45.1046	42.451	52.7739	58.2059	80.5464	48.2019	87.5176	71.7782	82.865	47.0355	72.9107	96.1923	79.3339	76.6401
823		32.8144	33.1649	27.9516	49.5253	37.5621	43.6071	43.1997	32.8802	62.2431	37.9653	33.6301	22.7729	29.6933	58.3003	59.2431	67.2242	45.093	42.4104	52.7519	58.3212	81.5219	47.807	86.8486	71.8016	82.865	47.0395	72.9405	96.1843	79.2821	76.6151
824		33.346	33.212	27.7451	50.5421	37.5925	43.6006	43.2858	32.8771	62.2838	37.8742	33.6064	22.8467	29.8854	59.53	60.9903	66.8362	45.0776	42.3993	52.7475	58.1867	81.1793	48.5111	86.8199	71.7724	82.831	47.0195	72.8929	96.1683	79.295	76.5777
825		32.8794	33.3979	27.8761	49.6809	36.9463	43.577	43.4247	32.8649	62.3907	37.7195	33.5885	22.9207	29.6	59.4262	59.8567	66.5108	45.066	42.4067	52.7871	58.2876	81.0496	47.7315	87.1716	71.7489	82.8786	46.9795	72.8929	96.2642	79.2561	76.5839
826		33.1682	33.5489	28.1056	49.7652	37.4978	43.5667	43.6204	32.9047	62.4825	37.5184	33.5678	22.7959	30.5851	59.1847	60.7428	67.1186	45.0389	42.403	52.7475	58.2299	80.4043	47.8547	87.0853	71.7489	82.8514	47.0195	72.9107	96.2242	79.321	76.5902
827		33.1542	33.7303	27.8985	48.53	38.1578	43.5544	43.813	32.9169	62.6153	37.3413	33.5411	22.6739	30.9356	58.7092	59.5095	66.9302	45.0621	42.3587	52.7607	58.1915	82.1357	48.9559	87.7201	71.7489	82.8718	46.9835	72.9226	96.2642	79.3145	76.6089
828		33.4491	33.0914	27.932	48.8904	37.3627	43.5215	44.0329	32.8924	62.7587	37.1848	33.547	22.6739	29.8164	58.9833	59.3416	66.2802	45.0312	42.3735	52.7167	58.0957	80.8724	47.9343	87.4887	71.7314	82.8175	47.0315	72.8691	96.2482	79.2561	76.5839
829		33.3273	33.5846	27.9096	49.7736	37.356	43.4904	44.1622	32.8649	63.0205	37.0785	33.5411	22.6624	29.6736	59.0765	59.9412	66.198	45.0196	42.3809	52.7519	58.2011	81.7833	49.1186	87.3949	71.7021	82.8242	47.0235	72.8512	96.2402	79.2367	76.5589
830		33.482	33.8735	27.7479	48.8904	37.7282	43.4613	44.1584	32.819	63.2782	37.0122	33.5381	22.6302	29.4235	59.0667	60.3859	67.648	44.9925	42.3661	52.7664	58.1148	80.852	49.0169	86.8916	71.7197	82.8107	47.0315	72.8869	96.2961	79.2885	76.5277
831		33.4163	33.6945	27.9012	50.0739	37.3358	43.4275	44.0747	32.7885	63.5577	37.0023	33.5322	22.5132	29.7671	58.9489	60.758	65.3708	44.9694	42.3403	52.7488	58.11	81.3641	49.0047	87.2363	71.708	82.77	47.0395	72.881	96.2402	79.2367	76.4654
832		33.4069	33.2267	27.6922	49.2028	37.144	43.4114	43.9039	32.7732	63.7499	36.9957	33.5529	22.5407	30.2913	58.446	60.7731	67.0299	44.9655	42.3772	52.7519	58.1388	81.3504	49.5933	87.9013	71.6436	82.8786	47.0235	72.8929	96.3041	79.2367	76.4841
833		33.1356	33.2857	27.8008	48.9236	37.097	43.3899	43.7563	32.8037	63.9217	37.0155	33.5381	22.5866	29.6245	59.2782	59.5194	66.8085	44.9423	42.3587	52.7651	58.1915	80.75	49.3554	87.4887	71.6319	82.7903	46.9875	72.8988	96.2482	79.2367	76.4903
834		33.2945	33.5608	27.9404	48.6375	37.4437	43.3513	43.5714	32.8037	63.9948	37.0321	33.544	22.5018	29.8903	59.0962	59.6482	66.0558	44.9115	42.3256	52.7519	58.1819	80.6821	49.4291	86.9489	71.6495	82.8378	46.9315	72.9107	96.2881	79.3015	76.4716
835		33.4538	33.2857	27.9264	48.5383	36.6128	43.3486	43.5187	32.8832	64.0209	37.0189	33.5322	22.6463	28.9117	58.2276	59.1545	68.0182	44.8961	42.3514	52.7431	58.043	81.5219	48.6603	88.5572	71.6319	82.77	46.9235	72.9405	96.3121	79.2561	76.4654
836		33.2477	33.5311	27.5256	47.4785	36.686	43.3148	43.6204	33.0396	64.0313	36.999	33.5025	22.6027	30.0188	59.4608	60.0359	67.2909	44.8845	42.3108	52.7783	57.9999	81.4875	49.7703	87.33	71.6027	82.7971	46.8876	72.9405	96.3041	79.2172	76.4591
837		33.7503	33.2415	27.695	49.412	37.5824	43.3111	43.7147	33.2272	64.047	36.9427	33.4699	22.6969	30.2665	58.4071	61.759	67.0965	44.8498	42.2924	52.7519	57.9617	81.8592	49.6961	87.467	71.6261	82.831	46.8437	72.9345	96.2881	79.1525	76.4342
838		32.9817	32.6036	27.4204	48.7244	36.9262	43.2998	43.9153	33.3537	64.0104	36.8501	33.4403	22.4309	29.7179	58.8412	60.0359	66.3405	44.8113	42.3071	52.7475	57.9521	81.0632	49.2777	87.8578	71.6144	82.8582	46.8398	72.9524	96.3361	79.2043	76.4591
839		33.2243	33.3949	27.9404	48.5011	36.9128	43.2951	44.1317	33.4464	63.9843	36.7642	33.4344	22.5636	29.3794	58.6409	59.9811	65.6309	44.7997	42.3108	52.7607	57.9378	81.9006	50.5051	87.8505	71.5501	82.8378	46.8119	72.9524	96.3041	79.1978	76.4529
840		33.0842	32.4905	27.2024	48.1555	37.292	43.2463	44.3223	33.53	64.0104	36.6456	33.4344	22.69	31.0965	59.4163	61.254	67.6648	44.7882	42.3292	52.7783	57.7993	81.6387	48.9478	87.5754	71.5676	82.7903	46.8039	72.9881	96.3121	79.2302	76.4716
841		33.2804	33.1943	27.4094	48.1063	36.9697	43.2389	44.3987	33.5518	64.0992	36.5338	33.4255	22.4743	29.7425	58.8559	59.184	65.4466	44.7728	42.3219	52.7739	57.7326	81.9835	49.5358	87.4887	71.5443	82.8175	46.8238	72.9583	96.4081	79.2172	76.4654
842		33.1869	32.5601	27.7117	48.5342	36.9195	43.2249	44.4522	33.5642	64.1934	36.4256	33.4167	22.4675	29.0526	59.3374	59.7772	66.5769	44.7305	42.3366	52.7519	57.7469	81.3024	48.9519	87.0207	71.5093	82.7971	46.8398	72.9464	96.4322	79.2108	76.4031
843		33.0237	33.1149	27.3928	48.986	37.1339	43.2174	44.3872	33.5115	64.3402	36.3601	33.396	22.5384	29.0964	59.0765	60.763	67.0854	44.7036	42.3182	52.7695	57.8089	81.0291	48.7371	87.2363	71.5151	82.8514	46.8597	72.9703	96.4322	79.1978	76.4404
844		33.3741	33.7362	27.5506	47.7345	37.0434	43.18	44.2041	33.4341	64.4873	36.3241	33.3723	22.5316	29.7031	58.9195	60.0658	67.341	44.6882	42.2813	52.7651	57.6564	80.2018	50.0348	87.4887	71.5209	82.8175	46.8796	72.9703	96.4242	79.2043	76.4218
845		33.0469	33.0063	27.473	47.442	37.5012	43.179	44.0253	33.366	64.6136	36.3241	33.3575	22.5224	29.2914	58.3003	60.7731	66.9634	44.6652	42.2703	52.7752	57.7707	81.1656	49.8239	88.5572	71.5034	82.77	46.8437	72.9464	96.4482	79.1784	76.4093
846		32.9678	33.4393	27.5533	47.2438	36.1594	43.1752	43.8244	33.2981	64.7983	36.3306	33.3457	22.6394	28.7179	59.5201	60.6119	67.6536	44.6652	42.2077	52.7915	57.6279	80.8044	49.7291	88.5645	71.4859	82.7768	46.8238	72.9703	96.4322	79.2237	76.4031
847		32.9585	33.1384	27.2796	47.8323	36.9262	43.1565	43.7563	33.2149	64.9252	36.3895	33.3044	22.5293	29.8459	59.0962	60.6069	65.3167	44.646	42.171	52.7783	57.7278	81.4532	51.5561	87.8941	71.5093	82.7496	46.8557	72.9762	96.4402	79.1525	76.4155
848		32.9306	33.2532	27.932	48.0244	37.5181	43.1416	43.8017	33.1225	65.0842	36.4748	33.3044	22.5155	30.3062	59.3522	60.0608	66.6705	44.6383	42.1416	52.7827	57.6612	80.1074	50.9374	88.5572	71.4801	82.7632	46.8358	72.9703	96.4081	79.159	76.3719
849		33.3788	33.0914	27.7089	47.9916	35.8342	43.1266	43.9456	33.0457	65.2063	36.5404	33.2926	22.1893	29.9199	59.0372	60.4009	66.7754	44.6268	42.1747	52.7827	57.685	82.1634	50.2133	87.8215	71.4742	82.7225	46.8836	72.9167	96.5444	79.1202	76.3346
850		33.0563	33.3417	27.8677	48.6044	35.9095	43.1154	44.1698	33.0365	65.302	36.5864	33.2837	22.1235	29.5411	58.8265	60.3909	66.5218	44.6153	42.1967	52.7739	57.6279	81.0086	50.6516	86.4698	71.4684	82.7225	46.9395	72.9583	96.5845	79.146	76.3533
851		32.9817	33.2739	28.0047	47.3651	37.769	43.0977	44.3719	33.0488	65.3074	36.5996	33.2719	22.1575	29.0915	59.4756	60.6924	66.5714	44.5846	42.2151	52.7387	57.7183	81.1861	51.4667	87.2868	71.4859	82.709	46.9635	72.9286	96.4963	79.1525	76.3221
852		33.7031	32.6996	27.7701	47.7345	36.7893	43.0818	44.5901	33.015	65.2808	36.57	33.266	22.1916	29.4088	58.5385	60.001	68.0576	44.5923	42.2482	52.7827	57.704	80.4043	50.8953	87.6188	71.4451	82.7903	46.9755	72.8691	96.5363	79.1007	76.347
853		33.1402	33.1414	28.2742	47.7671	37.1406	43.0519	44.713	32.9016	65.2542	36.4912	33.2454	22.1462	29.2524	58.7385	61.6618	67.8441	44.5616	42.285	52.7651	57.5756	81.6456	50.7229	87.0279	71.4626	82.7496	46.9595	72.875	96.5524	79.1654	76.2848
854		33.0283	33.3211	27.7674	47.6165	37.3931	43.0604	44.763	32.7396	65.1585	36.3863	33.2189	22.1893	29.3159	58.5142	58.8112	67.5418	44.5769	42.2961	52.7431	57.6707	81.2887	52.0097	87.7128	71.4276	82.7157	46.9555	72.8988	96.5524	79.1137	76.2537
855		33.963	33.0855	27.8482	46.0095	35.9456	43.0305	44.736	32.6359	65.0576	36.2848	33.213	21.9379	29.5018	58.6994	60.1657	67.3132	44.5577	42.2813	52.7915	57.685	80.1613	51.1231	88.4475	71.4276	82.7293	46.9395	72.875	96.5524	79.0296	76.2537
856		33.482	32.936	28.0691	47.9262	36.9295	43.0183	44.6131	32.572	64.904	36.1445	33.2012	21.8951	29.7228	58.4509	61.8564	68.6794	44.5731	42.2813	52.7783	57.6517	80.4246	51.0682	87.3084	71.4218	82.709	46.8717	72.7681	96.5764	79.062	76.2164
857		33.4022	32.685	27.946	48.053	37.2583	42.9773	44.479	32.4596	64.7719	36.0403	33.2042	22.1054	29.4284	58.802	60.3608	68.0576	44.5462	42.2813	52.7695	57.6422	80.9745	51.5774	87.5176	71.4043	82.6886	46.8517	72.7384	96.6085	79.062	76.173
858		33.5102	32.6327	28.0888	47.8119	36.4005	42.9634	44.307	32.3383	64.6874	35.946	33.1659	21.9289	29.1695	58.412	59.2677	69.9979	44.5424	42.2887	52.7915	57.785	82.2535	52.2639	86.7054	71.4218	82.6954	46.8477	72.6316	96.6326	79.062	76.1668
859		33.4773	33.0093	27.946	46.6253	36.1495	42.9634	44.2536	32.1841	64.6241	35.8908	33.1542	21.9447	30.0039	58.8852	59.9562	69.8014	44.5462	42.3108	52.8091	57.8518	80.6753	52.2293	87.6984	71.3868	82.6886	46.8398	72.679	96.6406	79.0167	76.1668
860		33.8164	33.2444	28.0635	47.6897	36.9262	42.9251	44.2994	32.0696	64.5925	35.9135	33.1248	22.0329	29.038	59.1257	60.3558	69.0038	44.5386	42.274	52.7827	57.8661	81.1246	51.9539	87.4021	71.3926	82.7022	46.8437	72.6375	96.5925	78.9715	76.1543
861		33.5948	33.2061	27.851	46.9619	36.2847	42.9261	44.3834	32.0274	64.6294	35.985	33.1336	21.8928	29.9446	59.0029	60.8791	69.5422	44.5156	42.3034	52.7871	57.933	81.8178	52.5973	87.532	71.3985	82.648	46.8677	72.6079	96.6487	79.0038	76.1419
862		33.963	32.9214	27.6922	48.0039	36.4336	42.8916	44.594	31.9763	64.7032	36.0663	33.1395	21.9944	29.0769	59.917	60.9903	69.2954	44.5079	42.2961	52.7607	57.9473	82.5733	53.4993	88.4475	71.3868	82.6818	46.8836	72.602	96.6888	78.9457	76.1295
863		33.5055	32.8892	28.0747	47.3327	36.3972	42.874	44.7553	31.9042	64.7455	36.2032	33.1512	22.0148	29.7523	59.0029	60.4561	69.8303	44.4811	42.2777	52.7915	58.0334	81.0018	52.5756	87.3588	71.346	82.7157	46.8996	72.5546	96.6487	78.9392	76.1606
864		33.5196	32.6821	28.4547	46.9016	36.48	42.874	44.9402	31.8052	64.8353	36.3339	33.1277	22.153	29.4528	59.0176	59.996	70.1311	44.4697	42.3034	52.7915	58.1004	81.1315	52.5929	87.7273	71.3169	82.6751	46.9036	72.6375	96.6487	78.9199	76.1916
865		33.5102	32.9507	28.3728	46.3742	37.2549	42.8655	45.0406	31.6975	64.9622	36.4616	33.1189	22.1258	29.6638	58.8412	60.016	69.9863	44.4543	42.3182	52.8091	58.0621	80.3435	52.959	87.7563	71.3577	82.6683	46.9196	72.602	96.6728	78.9134	76.1481
866		33.656	33.3063	27.8398	47.3732	36.4005	42.8442	45.0329	31.6049	65.0736	36.5371	33.1101	22.0329	29.1841	59.3226	61.1373	68.7817	44.4352	42.2961	52.7783	58.0526	80.0334	53.5391	87.3372	71.3053	82.6954	46.8916	72.602	96.6647	78.8489	76.1295
867		33.3975	33.1208	28.3869	46.99	36.6294	42.8097	44.9556	31.59	65.1638	36.5634	33.1101	22.0057	29.1402	59.3966	61.3354	70.2007	44.4237	42.2924	52.8003	58.1771	81.7075	53.7028	86.5625	71.3519	82.7157	46.8916	72.5901	96.7611	78.8618	76.1109
868		33.6749	33.2208	28.1589	46.4698	36.5962	42.8172	44.7591	31.5512	65.2223	36.5503	33.0866	22.0872	28.97	59.1847	60.3157	70.8422	44.4123	42.2593	52.8179	58.2347	80.6074	53.4552	86.8342	71.3402	82.6954	46.9076	72.5723	96.6969	78.8683	76.0861
869		33.6183	33.112	28.3587	47.0141	36.656	42.7874	44.6285	31.5005	65.2754	36.4485	33.0748	22.1167	28.936	58.4558	60.9903	70.7309	44.4123	42.2409	52.8267	58.3308	80.3976	52.0312	87.3877	71.2878	82.6954	46.9116	72.5723	96.7772	78.8812	76.0799
870		33.6796	33.1473	27.6672	47.6043	36.8593	42.7959	44.4522	31.4351	65.2488	36.3372	33.0484	22.1439	28.8584	59.3078	60.2857	69.5767	44.3817	42.2887	52.7959	58.3885	80.9609	53.0158	87.2363	71.2995	82.6412	46.9515	72.5546	96.8174	78.8683	75.9684
871		33.2664	33.3329	28.2686	46.6493	36.7759	42.7726	44.3949	31.3756	65.2488	36.2097	33.022	21.9718	28.7808	58.2276	60.3157	70.5849	44.3893	42.3366	52.8444	58.3597	81.5974	52.1905	88.0975	71.2995	82.6412	46.9235	72.5546	96.7531	78.8812	75.8632
872		33.346	32.8746	27.9012	47.5394	36.166	42.7652	44.4407	31.3311	65.1532	36.0891	32.9986	21.9989	28.602	58.184	60.3959	70.4683	44.3741	42.4104	52.8179	58.3501	81.2272	52.2336	87.3012	71.2995	82.6683	46.9475	72.5427	96.8013	78.8747	75.8632
873		33.755	33.1796	27.9376	46.8936	36.6261	42.7317	44.5288	31.3251	65.0523	36.0045	32.9927	22.0782	29.2329	58.8216	58.9826	70.4158	44.3741	42.4399	52.8356	58.4993	80.818	52.7147	86.7197	71.2878	82.6751	46.9675	72.5664	96.7692	78.7716	75.7952
874		33.3226	33.0533	28.1308	47.1269	36.3674	42.7068	44.6746	31.2925	64.9305	35.985	32.9927	22.2393	28.5151	58.8608	60.2507	69.6054	44.355	42.4695	52.8104	58.4078	81.2682	52.7887	87.5537	71.2995	82.6277	46.9795	72.5901	96.8174	78.8038	75.8261
875		33.8778	33.0591	28.2461	46.7974	36.8827	42.6993	44.813	31.2717	64.7824	35.9947	32.9868	22.094	29.4822	58.3634	60.758	69.8707	44.3779	42.5064	52.7827	58.5138	80.9677	52.9633	86.3914	71.2995	82.6006	46.9715	72.5664	96.7772	78.7459	75.8075
876		33.3882	32.9097	28.0411	47.5718	36.7093	42.6808	44.9441	31.2451	64.6558	36.0761	32.9546	22.1825	28.4381	59.106	59.802	70.5966	44.3741	42.5175	52.8223	58.509	80.5939	52.8585	87.2004	71.2762	82.6344	46.9555	72.5368	96.8738	78.7137	75.7767
877		33.3647	32.8396	28.3418	47.4745	36.9496	42.6501	45.0058	31.1918	64.5241	36.1673	32.9488	22.0216	28.1787	58.4266	60.2007	71.3536	44.3626	42.5471	52.8223	58.5138	80.7296	53.57	87.0925	71.2529	82.6683	46.9435	72.5072	96.8255	78.6622	75.8075
878		33.2664	32.5369	27.9488	46.7733	36.5264	42.6474	44.9286	31.1503	64.4715	36.2881	32.9224	22.0329	29.1305	58.597	60.1257	70.1485	44.3741	42.5693	52.8047	58.5331	80.1344	53.0158	86.5697	71.2471	82.6412	46.9435	72.5309	96.8255	78.6687	75.8075
879		32.9771	32.5543	28.1168	45.9108	37.2381	42.6363	44.8014	31.1444	64.4347	36.4223	32.9137	22.1485	28.8002	59.1847	60.0559	70.7895	44.355	42.5434	52.7959	58.5234	81.2477	53.1122	86.5768	71.282	82.6209	46.9595	72.5131	96.8657	78.6751	75.8632
880		33.0376	32.2939	28.2545	46.5615	35.8571	42.6104	44.5633	31.1711	64.4347	36.5437	32.9137	22.1303	28.5827	59.2437	59.7573	71.4777	44.3626	42.5471	52.8223	58.4463	80.3908	53.2307	86.8987	71.2471	82.5938	46.9355	72.4954	96.8738	78.6494	75.8261
881		33.2103	32.2448	28.548	46.5734	36.1396	42.603	44.3643	31.2451	64.4505	36.6062	32.902	21.9109	28.5585	57.9616	59.4749	70.579	44.3741	42.5471	52.8532	58.591	79.9393	54.506	85.3371	71.2587	82.6141	46.9635	72.519	96.8496	78.7008	75.8261
882		33.0143	32.7229	28.2011	46.3981	36.331	42.576	44.2269	31.2866	64.5188	36.6489	32.8844	22.0986	28.9214	58.9342	60.6371	69.5364	44.3702	42.5952	52.84	58.6055	80.621	53.2834	86.9704	71.2122	82.6074	46.9595	72.4835	96.8979	78.6301	75.8384
883		31.953	32.4528	27.9683	46.7053	36.2979	42.5538	44.185	31.3103	64.6083	36.6029	32.8844	22.0125	28.289	58.5434	59.8616	72.1428	44.3397	42.5582	52.8223	58.6055	80.818	53.5037	86.9346	71.2122	82.5735	46.9595	72.4776	96.8657	78.6494	75.8199
884		32.3429	32.3516	28.0579	46.6893	36.3211	42.5353	44.2422	31.3311	64.6874	36.5174	32.8698	22.0419	28.9748	58.6945	59.8467	69.8014	44.3282	42.5656	52.862	58.5186	80.222	53.8625	86.3415	71.1832	82.5871	46.9555	72.4599	96.8416	78.598	75.857
885		32.3798	32.8074	27.6116	46.0965	36.054	42.5289	44.3528	31.3162	64.793	36.3863	32.8727	22.1167	28.3755	58.5385	59.9562	71.0651	44.332	42.5915	52.8267	58.6586	80.067	54.0182	87.6766	71.1948	82.5194	46.9515	72.454	96.8979	78.6044	75.8261
886		32.2096	32.7433	27.7479	46.5176	36.2517	42.4957	44.4713	31.3192	64.8723	36.1836	32.8786	22.2348	28.3467	58.5482	59.7275	69.6227	44.3091	42.5804	52.8708	58.4752	80.2422	53.6186	87.5176	71.2006	82.4924	46.9395	72.4776	96.9221	78.5851	75.8014
887		32.1866	32.7142	28.0187	46.5176	36.0771	42.492	44.594	31.2777	64.8987	36.0207	32.8698	22.2689	28.9117	58.8314	59.6928	71.97	44.2901	42.5952	52.8267	58.5331	81.1793	53.0509	87.035	71.2064	82.5532	46.9355	72.4835	96.9623	78.6044	75.8323
888		31.9987	32.7287	28.4406	46.3146	36.6527	42.4587	44.7053	31.254	64.9464	35.8357	32.861	22.2439	28.7276	58.2857	60.2357	69.7552	44.2977	42.5619	52.8488	58.5138	80.6821	52.8323	86.0148	71.2006	82.4654	46.9235	72.4481	96.8657	78.5466	75.8075
889		31.0324	33.0826	27.8398	45.7651	37.3762	42.455	44.7514	31.2125	64.9622	35.7256	32.8406	22.0216	29.111	58.5629	60.874	71.454	44.2977	42.5804	52.8708	58.5379	80.9405	53.4508	86.7412	71.1948	82.4181	46.9355	72.4244	96.906	78.5594	75.8014
890		31.3346	33.1179	27.946	46.1361	36.2979	42.4245	44.7245	31.2006	64.8828	35.6578	32.8435	21.9899	28.1308	58.8461	59.9412	71.5664	44.2672	42.5619	52.8884	58.5283	81.3093	52.9065	86.6339	71.1832	82.4654	46.9915	72.4126	97.0107	78.5466	75.7952
891		31.4523	33.2886	27.9348	45.1935	35.8211	42.4255	44.6208	31.2154	64.7983	35.6255	32.8289	22.228	28.5055	58.1404	60.1157	71.2652	44.2557	42.5434	52.9017	58.403	80.4178	53.8225	88.6011	71.1599	82.4316	46.9995	72.4008	96.9704	78.5016	75.789
892		31.407	33.112	27.7506	46.1599	36.2385	42.4023	44.4828	31.2866	64.6505	35.6319	32.8026	22.0918	28.5007	58.8706	60.1507	71.3006	44.2672	42.5138	52.8929	58.4319	80.3908	52.7887	86.5768	71.1716	82.4248	47.0475	72.3771	96.9221	78.4567	75.7334
893		31.8297	33.1355	27.7479	45.6354	37.1138	42.3849	44.3605	31.3697	64.5136	35.703	32.7822	22.051	28.0973	58.2566	59.6928	72.5257	44.2367	42.5175	52.9237	58.4704	81.323	53.5612	87.7201	71.1367	82.4721	47.0355	72.3535	96.9301	78.4375	75.7396
894		31.3436	33.3063	27.9292	45.4434	37.0233	42.3581	44.265	31.444	64.3454	35.7709	32.7676	21.8477	27.6777	58.6262	59.8865	72.0176	44.229	42.5508	52.9061	58.4608	80.6007	53.2483	86.0928	71.1658	82.4046	47.0155	72.3771	96.9543	78.4567	75.6964
895		31.6975	33.112	27.4813	46.8655	35.7229	42.3627	44.2879	31.581	64.2563	35.8422	32.7589	21.8005	27.6065	58.0775	60.2707	72.8022	44.2214	42.5471	52.9193	58.4271	80.4449	52.333	86.5625	71.1541	82.4181	47.0435	72.4126	96.9623	78.4183	75.6779
896		31.7066	33.1767	27.5256	45.8359	36.3608	42.3322	44.4025	31.6915	64.1411	35.933	32.7501	21.7128	27.8633	58.412	60.9752	70.8129	44.21	42.5434	52.9237	58.4319	81.3024	52.4628	86.3771	71.1425	82.3843	47.0155	72.3949	96.9462	78.4567	75.6348
897		32.4489	32.7112	27.8538	46.3703	36.5255	42.3359	44.4867	31.7663	64.1463	35.9168	32.7531	21.8951	28.2075	58.9931	60.5013	71.7204	44.1986	42.5138	52.8929	58.48	80.9541	53.2834	86.4983	71.1425	82.3708	46.9915	72.3771	96.9623	78.3862	75.6101
898		32.0628	32.5021	27.7729	45.6982	36.5032	42.3028	44.6131	31.7992	64.1097	35.8908	32.7298	21.9696	28.2123	59.1257	59.5244	71.0181	44.1719	42.4916	52.8884	58.403	79.8856	54.0138	86.7197	71.0903	82.4518	47.0395	72.3831	96.9946	78.3734	75.5731
899		32.3521	32.6269	27.7674	46.3862	35.8112	42.3001	44.7053	31.7693	64.1254	35.7677	32.7239	21.6545	28.7712	58.558	59.1594	72.0176	44.1529	42.5138	52.8752	58.4126	81.1042	53.4111	87.0781	71.1193	82.4586	47.0235	72.4185	97.0026	78.367	75.5362
900		32.0949	33.1355	28.1645	45.9148	36.5364	42.2954	44.8091	31.7154	64.1516	35.6384	32.7065	21.6388	27.9539	58.0968	61.2947	70.8246	44.13	42.5175	52.8664	58.4078	81.234	52.3287	86.5268	71.1193	82.3708	47.0235	72.4421	96.9946	78.3734	75.53
901		32.7866	32.2074	27.437	46.7693	35.6315	42.2853	44.7553	31.6437	64.1777	35.4547	32.7006	21.4399	28.5151	58.7727	60.3258	71.964	44.1338	42.4879	52.8456	58.4126	80.9269	53.7737	86.8557	71.1193	82.4046	47.0635	72.3771	96.9946	78.3286	75.53
902		32.5782	32.4586	27.8343	45.2559	36.7592	42.2475	44.6477	31.587	64.2877	35.2556	32.689	21.5739	28.4092	58.7336	59.8616	71.2122	44.1186	42.4806	52.8708	58.4367	80.784	53.5347	86.2562	71.1135	82.4316	47.0475	72.4421	96.9865	78.2966	75.4685
903		32.5412	32.7112	27.9264	46.1084	36.3013	42.2402	44.4943	31.5184	64.3612	35.0892	32.6803	21.4533	28.1787	58.4023	59.8169	72.7541	44.1072	42.4584	52.8884	58.4511	82.1911	52.2984	87.0997	71.0729	82.3708	47.0435	72.4008	97.0914	78.3158	75.4316
904		32.3429	32.2103	27.6839	46.1401	35.9325	42.2081	44.3185	31.4589	64.4242	34.9488	32.6686	21.2575	27.9778	58.0968	59.6184	71.8986	44.0768	42.4215	52.8532	58.3645	81.193	51.9453	86.6911	71.0787	82.4248	47.0475	72.4362	97.043	78.271	75.3825
905		32.3475	33.0386	27.7117	46.267	36.2154	42.2034	44.2117	31.4351	64.5188	34.8502	32.6453	21.4376	28.7857	58.7287	59.8666	72.1786	44.0426	42.4178	52.84	58.3597	80.2827	52.2639	87.0494	71.0903	82.3573	47.0235	72.4067	97.0591	78.2646	75.3825
906		33.019	32.7958	27.67	45.7218	35.485	42.1786	44.1622	31.447	64.5609	34.7961	32.6337	21.3664	27.6397	58.9195	60.5566	72.8806	44.035	42.4399	52.884	58.3741	80.6414	51.9582	86.6554	71.0787	82.4316	47.0155	72.454	97.051	78.2838	75.3641
907		32.9585	32.6996	27.4481	46.0965	36.374	42.1603	44.2269	31.5035	64.5767	34.8152	32.625	21.313	27.9539	58.6165	60.1357	71.2947	44.0046	42.4362	52.8047	58.4656	81.6938	53.4993	86.3629	71.0439	82.3843	47.0115	72.4421	97.0591	78.2198	75.3641
908		32.7216	33.2032	27.5506	45.5726	36.3409	42.175	44.3605	31.5124	64.5925	34.8597	32.6105	21.2264	28.2171	58.2663	60.9448	69.8418	43.9629	42.4436	52.8179	58.3789	79.8722	53.5877	86.4627	71.0555	82.3438	46.9715	72.4303	97.0672	78.2134	75.3702
909		32.9631	32.9917	27.57	46.2035	35.8505	42.1593	44.4484	31.5333	64.582	34.9297	32.625	21.373	28.2027	58.558	59.5145	71.7976	43.9781	42.4252	52.862	58.4271	80.5939	52.225	87.0494	71.0555	82.3776	46.9475	72.3949	97.0833	78.2518	75.3334
910		32.3936	32.6647	27.5035	46.7293	36.0014	42.1346	44.5594	31.5303	64.4715	35.0126	32.6076	21.3308	28.5055	58.8069	59.012	72.3939	43.9439	42.4104	52.8267	58.5379	80.9405	52.9677	87.4382	71.0497	82.3506	46.9275	72.4954	97.0268	78.2262	75.3395
911		33.0143	33.212	27.3486	45.7022	36.2583	42.1152	44.594	31.5512	64.3979	35.0764	32.6018	21.2974	27.8013	58.7141	60.7378	73.4374	43.9098	42.4252	52.8135	58.5813	79.9931	52.6494	87.1716	71.0671	82.3843	46.9036	72.4362	97.0752	78.1559	75.3395
912		32.7309	33.2356	27.6644	46.1718	36.7793	42.1015	44.6362	31.5542	64.272	35.118	32.5843	21.2708	27.8204	58.2712	60.0608	71.3418	43.9288	42.4178	52.7827	58.6103	80.0536	52.0054	87.1141	71.0555	82.3438	46.9395	72.4599	97.0672	78.1751	75.4071
913		32.6614	33.0151	27.473	46.1718	36.2154	42.0832	44.594	31.5512	64.1097	35.1339	32.5901	21.4042	27.2658	58.2857	60.4812	70.5265	43.9022	42.4104	52.8047	58.6151	81.0769	51.5007	87.5176	71.0323	82.3304	46.9555	72.4421	97.0752	78.1368	75.3763
914		32.8283	33.0415	27.4398	45.9424	36.0869	42.0822	44.525	31.5244	64.0104	35.0828	32.5872	21.373	27.7728	58.4704	60.7933	69.5422	43.8909	42.3919	52.7827	58.7166	79.7716	52.0871	86.4769	71.0729	82.3101	46.9275	72.4599	97.0672	78.1176	75.3395
915		32.7402	33.0914	27.6172	45.8359	35.4492	42.0675	44.4254	31.5273	63.9165	34.9743	32.5901	21.2886	28.3851	58.9636	59.7772	71.3123	43.9022	42.3772	52.7959	58.6055	80.8588	52.7495	87.1356	71.0555	82.2966	46.9755	72.4776	97.1156	78.0985	75.3211
916		32.7726	32.8366	27.4592	46.5056	36.866	42.0465	44.3146	31.5482	63.8696	34.812	32.5843	21.4488	27.8394	58.4801	59.4008	72.0832	43.8833	42.3329	52.8047	58.828	81.0223	52.3762	87.2651	71.0439	82.3304	46.9555	72.4895	97.0914	78.124	75.3211
917		32.7866	32.8922	27.3983	46.0016	36.836	42.0455	44.2917	31.5631	63.8644	34.6407	32.6047	21.4332	28.0877	58.4606	60.0858	70.977	43.8568	42.2887	52.7871	58.7456	80.1411	52.6668	86.5768	71.0787	82.2764	46.9915	72.4421	97.0833	78.1176	75.3272
918		33.5008	32.8454	27.241	46.6613	36.5928	42.0052	44.2994	31.5184	63.9217	34.511	32.6076	21.3397	27.1809	58.2906	60.406	71.2063	43.8719	42.2556	52.7915	58.8958	80.6481	53.4464	86.484	71.0323	82.3101	46.9875	72.5131	97.1075	78.0347	75.3395
919		32.9306	32.2852	27.5894	46.0451	35.8473	41.9832	44.3796	31.4648	63.9582	34.4163	32.593	21.3241	27.0774	58.5239	60.2007	71.0064	43.8643	42.2445	52.7871	58.9201	80.7024	51.5646	85.7953	71.0149	82.3101	46.9715	72.519	97.1398	78.0538	75.3027
920		33.421	32.5108	27.837	46.4419	36.5331	41.9868	44.5173	31.438	64.0052	34.3848	32.5814	21.3753	28.1069	58.636	60.7126	71.4245	43.8795	42.2298	52.7475	58.9881	80.094	51.2713	88.3453	71.0265	82.2629	46.9795	72.519	97.1479	78.0155	75.3211
921		33.3132	32.9185	27.5145	46.0095	36.417	41.9575	44.6323	31.4499	64.1045	34.41	32.5611	21.2641	27.6967	58.8412	59.9213	71.8392	43.8757	42.1636	52.7387	59.1291	80.7568	51.3774	87.2004	71.0323	82.3641	46.9635	72.454	97.1156	77.9964	75.3027
922		33.2243	32.6676	27.6783	45.9621	37.2785	41.9512	44.7784	31.4856	64.1987	34.4605	32.5524	21.1865	27.6919	58.4363	58.9434	72.7661	43.8871	42.0498	52.7475	59.1242	81.4532	51.6201	87.1213	71.0091	82.2832	46.9395	72.5605	97.1559	78.0028	75.2904
923		33.6701	32.5282	27.2686	45.6864	35.9423	41.9466	44.8823	31.575	64.2563	34.5711	32.5408	21.1467	28.265	58.3149	60.2807	71.1239	43.9136	41.9509	52.7651	59.0658	80.7568	51.488	87.0063	71.0323	82.2427	46.9395	72.5427	97.1559	78.0347	75.2843
924		33.6749	32.7491	27.4758	46.5335	37.1272	41.9026	44.8978	31.6377	64.3402	34.7326	32.5263	21.2553	28.1931	58.6653	59.2184	70.8539	43.9477	41.907	52.7255	59.1826	81.3367	51.4242	86.6983	71.0033	82.236	46.9635	72.525	97.1317	77.8754	75.2659
925		33.3929	33.1884	27.2052	46.6413	36.1264	41.899	44.8554	31.7274	64.3664	34.9456	32.5118	21.1666	27.398	58.0098	59.7027	72.6218	43.9477	41.8814	52.8047	59.1388	80.2355	50.9332	87.9376	71.0149	82.2562	46.9675	72.5427	97.1236	77.9136	75.2352
926		33.84	33.0855	27.2658	46.3424	35.9358	41.8963	44.7437	31.8322	64.3612	35.1244	32.5089	21.1334	27.9778	57.9037	60.9246	71.9045	43.9781	41.9033	52.8047	59.2167	80.1142	51.603	86.9633	70.9917	82.2629	46.9715	72.5901	97.0672	77.9263	75.2229
927		33.8778	33.3654	27.4038	46.1441	36.9463	41.8551	44.6438	31.9432	64.3349	35.2684	32.4886	21.1732	27.4264	57.4425	59.8666	70.977	44.0008	41.8814	52.7695	59.1388	80.2287	51.4114	87.3949	70.9975	82.2495	46.8637	72.5427	97.1317	77.9009	75.1984
928		33.7173	33.0533	27.3624	45.7061	36.3079	41.8259	44.5211	32.0003	64.272	35.3775	32.4712	21.056	27.1197	58.3391	59.4008	70.2124	44.0274	41.9326	52.7651	59.1583	81.0155	50.6475	86.4056	70.9743	82.236	46.8597	72.5309	97.0914	77.8436	75.2352
929		33.7739	33.4689	27.1777	46.1797	36.5596	41.8113	44.4369	32.0274	64.1463	35.3968	32.4625	20.8974	28.2458	58.3634	60.0359	70.1369	44.0806	41.9619	52.7431	59.1729	80.1142	51.4582	86.9848	70.9801	82.3101	46.8437	72.5131	97.1236	77.8245	75.2229
930		33.5666	33.3093	27.0623	45.9069	36.6261	41.8003	44.3605	32.0425	64.0313	35.3679	32.4423	21.0627	27.5401	58.1501	59.5194	71.5368	44.1186	41.9765	52.8003	59.1242	80.56	51.8039	86.5126	70.9917	82.2562	46.8757	72.5013	97.0994	77.8563	75.2046
931		33.3366	33.644	26.969	45.8044	36.3575	41.7711	44.3605	32.0575	63.8904	35.2684	32.4307	21.1444	27.8299	58.213	59.996	72.5617	44.1224	41.9472	52.7827	59.1778	80.6549	51.7696	86.4698	70.9801	82.2495	46.9475	72.5664	97.1156	77.8563	75.2107
932		33.6513	33.2827	27.0266	44.848	37.1608	41.7419	44.4254	32.1268	63.7239	35.1116	32.3931	20.7766	27.6017	58.4752	59.3071	69.6054	44.1529	41.9253	52.8091	59.0901	80.2827	50.8827	87.7925	70.9396	82.1956	46.9795	72.525	97.0994	77.8627	75.1249
933		33.6372	33.7303	27.076	46.4021	37.1642	41.7419	44.4599	32.1479	63.5681	34.952	32.3729	20.8249	27.559	58.7483	59.2381	71.1239	44.1338	41.8997	52.8179	58.9541	80.7228	51.9926	86.7841	70.9222	82.2899	47.0435	72.5072	97.0994	77.7737	75.1372
934		33.6749	33.4068	27.6449	45.5491	36.8393	41.7101	44.5441	32.1268	63.511	34.7802	32.3497	20.8007	27.1998	58.184	59.0513	72.0832	44.1224	41.9033	52.7827	59.0658	80.0401	51.6371	87.1932	70.957	82.1821	47.1115	72.5131	97.0914	77.8182	75.1494
935		33.4398	33.1649	26.9964	46.3107	36.3235	41.6945	44.5748	32.0907	63.4799	34.647	32.3266	20.781	27.0868	58.3294	59.4997	72.1727	44.1224	41.918	52.8047	58.9104	81.1383	52.0269	87.3372	70.9222	82.2697	47.1676	72.5131	97.1559	77.761	75.1066
936		32.9538	33.327	27.0623	46.1757	36.7692	41.6737	44.6208	32.0846	63.4178	34.5679	32.2949	20.7722	27.3791	57.764	59.8517	71.9105	44.0768	41.9363	52.8311	58.9346	80.7296	52.1991	87.1141	70.9106	82.2495	47.1797	72.596	97.0188	77.8245	75.1127
937		32.7819	33.2473	27.3707	46.0609	36.6019	41.6508	44.6438	32.0696	63.4696	34.5426	32.2689	20.86	27.0022	58.5823	60.0459	74.3424	44.0426	41.9875	52.8576	58.9541	80.56	52.2466	86.6411	70.9049	82.2158	47.2318	72.5546	97.051	77.7292	75.1249
938		31.921	32.6909	27.5284	45.3691	36.973	41.629	44.5786	32.1178	63.4592	34.5837	32.2372	20.849	26.7165	57.9857	59.2973	71.5013	44.0122	42.0022	52.8356	58.8764	80.3638	51.2078	87.2363	70.8875	82.209	47.268	72.5546	97.0752	77.7864	75.1372
939		31.3708	33.0914	27.4038	45.5962	35.7982	41.6035	44.4828	32.2325	63.4799	34.7041	32.2027	20.8996	26.7772	58.4655	59.2726	72.0534	43.9515	41.9875	52.8311	58.765	80.6481	52.32	86.3415	70.8875	82.1821	47.288	72.5368	97.0833	77.7165	75.1494
940		30.6335	32.5398	27.2135	45.2013	36.3475	41.5962	44.3528	32.3232	63.5732	34.8692	32.1825	20.7196	26.5904	58.0823	59.8268	70.7485	43.9098	41.9839	52.8311	58.765	79.7716	52.4715	88.8064	70.8991	82.2427	47.3604	72.519	97.0672	77.7482	75.1372
941		29.9587	33.1884	27.7423	45.4551	36.5032	41.5708	44.2574	32.3868	63.6407	35.0605	32.171	20.6999	26.7913	58.8363	58.8503	72.5197	43.8795	41.9289	52.8532	58.7166	80.094	51.744	87.294	70.8817	82.2629	47.3644	72.5427	97.051	77.761	75.1127
942		33.019	33.2621	27.4951	45.4708	36.676	41.5344	44.185	32.4141	63.7395	35.2268	32.1451	20.654	27.5827	58.0195	59.2677	71.4009	43.8568	41.8668	52.8708	58.6828	79.9057	51.9239	86.8342	70.8759	82.2697	47.4047	72.5901	97.0833	77.6657	75.1188
943		32.9585	32.9331	27.2989	45.6589	36.374	41.5381	44.2422	32.4505	63.8279	35.3326	32.1135	20.7897	27.3555	58.2276	59.012	71.4363	43.8076	41.9033	52.7915	58.6634	80.222	51.4624	86.3771	70.8239	82.2697	47.449	72.525	97.1075	77.653	75.1311
944		32.7216	33.4068	27.5977	45.4825	36.7393	41.4945	44.3337	32.4808	63.9269	35.445	32.1307	20.7087	27.1056	58.2955	60.001	71.118	43.7773	41.9692	52.8311	58.5958	80.0872	51.9668	88.0321	70.8586	82.2427	47.4772	72.5368	97.0994	77.6467	75.1005
945		32.9631	33.5697	27.4038	45.6197	36.4005	41.4872	44.4446	32.4626	64.0313	35.4482	32.1451	20.6934	26.8709	58.0098	59.3268	71.3831	43.7584	42.0645	52.9017	58.6489	79.6979	51.8681	86.8271	70.8123	82.2629	47.5135	72.5546	97.043	77.6213	75.0699
946		32.3936	33.1002	27.2713	44.8867	36.1462	41.4582	44.6362	32.3989	64.0836	35.3775	32.1595	20.5122	27.2092	58.0678	59.248	70.8422	43.7206	42.1159	52.8884	58.5138	79.6644	53.1692	86.7984	70.8239	82.2629	47.5054	72.5309	97.043	77.5199	75.0699
947		33.0143	32.9888	27.0815	45.1274	36.374	41.4255	44.7245	32.299	64.0627	35.2652	32.1509	20.6103	27.417	58.3634	60.6018	70.9535	43.6866	42.2004	52.862	58.4222	80.0401	51.5732	87.3228	70.8123	82.2293	47.5054	72.525	97.0349	77.5389	75.0087
948		32.7309	34.0981	27.2658	45.4825	37.2473	41.4038	44.8207	32.2083	64.0261	35.0828	32.1422	20.6649	26.8802	58.5726	58.9973	73.0919	43.6678	42.2556	52.8576	58.4849	80.4584	51.4922	86.9489	70.8008	82.2697	47.5498	72.5723	97.1398	77.4376	74.966
949		32.6614	33.5846	27.6394	45.2052	36.2385	41.3965	44.8014	32.1751	63.9269	34.8756	32.1221	20.6081	27.1951	58.3294	60.5616	70.7076	43.6489	42.2961	52.862	58.403	80.1209	52.7669	87.6549	70.7834	82.2495	47.578	72.5605	97.0994	77.4502	74.966
950		32.8283	33.6143	27.5145	46.2471	36.3367	41.3711	44.6976	32.2204	63.7811	34.7009	32.1049	20.6212	27.068	58.0098	58.7769	71.8748	43.581	42.3034	52.8973	58.403	79.9931	52.2552	86.7412	70.8065	82.2966	47.57	72.5309	97.1317	77.4313	74.8927
951		32.7402	33.3831	27.6672	45.1157	36.2055	41.3458	44.5479	32.3081	63.6044	34.5647	32.0848	20.6278	27.1715	58.1791	59.184	70.889	43.5208	42.3108	52.9061	58.3789	80.4381	51.102	86.8414	70.7719	82.2495	47.5659	72.5309	97.0833	77.3996	74.8988
952		32.7726	33.6945	27.1694	45.2403	35.4126	41.3132	44.391	32.3202	63.4437	34.511	32.0676	20.5296	27.5875	58.1114	60.3157	70.0905	43.4643	42.3145	52.8532	58.3212	80.886	51.9883	87.1788	70.7834	82.2495	47.5821	72.5546	97.1236	77.4566	74.8256
953		32.7866	33.6113	27.3596	45.5295	35.2472	41.2951	44.3337	32.3293	63.3402	34.511	32.0217	20.571	27.5116	58.1549	59.5293	71.9164	43.438	42.3292	52.8708	58.3308	79.078	51.8124	86.2064	70.7777	82.2697	47.5982	72.5546	97.1075	77.4186	74.783
954		33.5008	33.2002	27.545	45.0419	36.4137	41.2517	44.3108	32.3171	63.2318	34.5932	32.0016	20.5514	26.9459	57.7688	60.5264	72.9288	43.3892	42.3993	52.8884	58.3212	80.818	52.4195	87.8796	70.7719	82.2764	47.5579	72.5368	97.0752	77.4123	74.6916
955		32.9306	33.2739	27.065	45.459	36.3764	41.2589	44.3796	32.3656	63.2318	34.7834	31.9844	20.6169	26.1585	57.7255	60.0958	70.8129	43.3216	42.4362	52.8488	58.3501	80.3435	50.9711	86.9202	70.7834	82.2832	47.5377	72.5605	97.0994	77.3744	74.57
956		33.421	32.7899	27.3072	45.2013	35.7131	41.2228	44.4675	32.3989	63.1853	34.9743	31.9815	20.6431	26.474	58.4606	61.2185	71.7323	43.2691	42.4658	52.8796	58.2539	79.7716	52.3287	87.3732	70.7777	82.2562	47.5296	72.5605	97.0914	77.368	74.57
957		33.3132	32.7754	27.043	45.3378	36.222	41.2047	44.5633	32.3838	63.2731	35.2236	31.9729	20.7043	26.6651	58.0292	60.011	71.7323	43.213	42.5286	52.9149	58.2251	80.7772	51.5391	87.778	70.7777	82.2899	47.5417	72.5783	97.0994	77.3238	74.5457
958		33.2243	32.5978	27.4453	44.9603	37.1171	41.1686	44.6746	32.2808	63.3351	35.4675	31.9615	20.7744	26.2882	58.1355	60.1357	70.1659	43.1942	42.5545	52.9635	58.302	79.6912	50.43	87.3516	70.7546	82.2899	47.5094	72.5368	97.1802	77.3238	74.5336
959		33.6701	32.8834	27.0732	45.7415	36.5621	41.1542	44.7553	32.1932	63.454	35.6384	31.9758	20.8512	26.5858	57.7352	59.0611	71.3006	43.1493	42.5952	52.9326	58.2732	80.1546	50.8532	86.5839	70.7315	82.2562	47.5256	72.519	97.1236	77.3301	74.5154
960		33.6749	33.1561	27.3955	45.1935	36.3434	41.1433	44.736	32.1902	63.5836	35.7871	31.9615	20.6715	26.4321	58.184	59.673	71.5723	43.1194	42.6212	52.9458	58.2924	80.8044	51.4327	87.1932	70.7488	82.2629	47.5336	72.5013	97.0914	77.2985	74.5457
961		33.3929	32.9068	27.2107	44.674	36.5928	41.1253	44.6093	32.2234	63.6355	35.8681	31.9672	20.8512	26.0198	57.5335	60.006	71.7264	43.0821	42.6508	52.9591	58.3116	80.9609	50.7607	88.0175	70.7315	82.2764	47.5457	72.5131	97.164	77.3112	74.5215
962		33.84	32.5282	27.4481	45.8596	36.5762	41.1073	44.4216	32.2778	63.7655	35.8422	31.9815	21.0582	26.5112	57.3803	59.9064	71.6137	43.0522	42.6879	52.9591	58.3597	80.9882	51.2035	86.5483	70.7084	82.2629	47.5619	72.4895	97.1559	77.3175	74.5154
963		33.8778	33.0826	27.5423	45.1235	36.0672	41.0676	44.2422	32.2506	63.8748	35.7159	31.9787	21.0229	27.2847	58.5775	59.2234	72.4538	43.0559	42.6879	52.9414	58.1963	80.4652	50.7565	86.9776	70.7257	82.2899	47.5659	72.4895	97.0994	77.2354	74.5154
964		33.7173	32.4905	27.3375	44.7706	36.0968	41.046	44.0443	32.1811	63.8748	35.5416	31.9787	21.1356	26.1076	57.8603	59.6085	71.6848	43.0111	42.7213	52.9635	58.2299	80.5261	51.3774	87.5104	70.7372	82.2225	47.5579	72.5013	97.043	77.1976	74.5457
965		33.7739	32.8922	27.2823	44.8518	35.7384	41.0208	43.9797	32.1298	63.88	35.3486	31.9873	20.9854	26.4461	57.7833	59.5293	72.3101	43.0111	42.7139	52.99	58.3212	80.276	51.4539	87.0207	70.7257	82.2832	47.5417	72.4776	97.0591	77.1976	74.564
966		33.5666	33.3358	27.1832	44.9022	36.6318	41.028	43.9418	32.0997	63.854	35.1851	31.9873	21.0119	26.4973	58.2663	59.6482	71.2063	42.9813	42.7064	52.9767	58.2972	80.7976	50.8028	86.2277	70.6795	82.2293	47.4973	72.519	97.0994	77.1471	74.5761
967		33.3366	33.1061	27.3154	45.5334	36.8293	40.9884	44.0747	32.0575	63.7915	35.0573	31.9844	21.1356	26.8943	57.9374	59.5838	72.4718	42.9552	42.7547	52.9723	58.1628	80.0334	51.4837	86.1922	70.6911	82.2697	47.5094	72.4776	97.0672	77.1534	74.5761
968		33.6513	33.8197	26.9882	44.4891	37.0937	40.9776	44.2384	32.0003	63.6615	34.9743	31.9901	21.1157	27.5543	57.8892	60.4009	72.2682	42.9217	42.7324	53.0032	58.2683	81.0632	50.9206	87.4454	70.6622	82.209	47.4893	72.5131	97.1156	77.2102	74.5761
969		33.6372	32.8454	27.1859	45.6668	36.3475	40.956	44.4101	31.8802	63.5421	34.9807	32.0159	21.0472	26.5299	57.5	58.7916	71.2004	42.8659	42.7436	53.0209	58.1676	81.7764	51.8381	87.5248	70.6853	82.2293	47.457	72.4776	97.0591	77.1597	74.5457
970		33.019	33.0767	26.9909	45.3261	35.6209	40.9416	44.5901	31.7902	63.3506	35.0317	32.0217	21.1444	26.0198	57.9616	58.5183	72.2025	42.8287	42.7956	52.99	58.2635	79.5975	51.5263	85.8448	70.6449	82.2293	47.4611	72.454	97.1559	77.1534	74.5761
971		32.9585	32.787	26.8869	44.4276	36.1133	40.8985	44.663	31.6825	63.2266	35.1308	32.0331	20.9348	25.7527	57.3851	60.0958	72.2383	42.7766	42.7993	52.99	58.2107	80.1209	50.8574	86.2846	70.6565	82.2158	47.453	72.5072	97.0833	77.1534	74.5518
972		32.7216	33.0855	26.9416	44.4084	35.8702	40.8841	44.6208	31.584	63.1544	35.2684	32.0503	21.0803	26.5625	57.9857	59.5491	71.7323	42.7098	42.8179	52.9855	58.2732	80.1007	50.8238	86.8128	70.6449	82.2023	47.4973	72.4481	97.0591	77.1408	74.5336
973		32.9631	32.822	26.8377	45.0691	36.7359	40.859	44.5135	31.5422	63.0926	35.4225	32.0647	21.0251	26.8006	57.4904	60.5315	71.6019	42.6727	42.8625	52.9723	58.1724	80.886	50.9037	86.6983	70.6507	82.1619	47.4852	72.4481	97.0833	77.1597	74.5397
974		32.3936	32.8104	27.0485	44.3086	36.5297	40.816	44.3108	31.5393	63.0205	35.5868	32.0963	21.056	25.56	56.885	60.6119	72.2025	42.5912	42.8997	52.9591	58.134	80.7704	51.9196	86.8629	70.6392	82.1081	47.4772	72.4008	97.051	77.0589	74.479
975		33.0143	33.3211	27.4066	44.7938	35.585	40.798	44.1926	31.5422	63.0565	35.6901	32.1394	20.7459	26.1909	57.4904	58.6109	71.7204	42.5468	42.9258	52.9679	58.0909	80.2422	50.5219	86.7841	70.6507	82.1619	47.4973	72.4599	97.0914	77.0527	74.5093
976		32.7309	32.5833	26.8131	44.7745	36.4824	40.7801	44.0557	31.5452	63.1595	35.7224	32.1537	20.8292	26.6651	57.9374	59.0415	71.5782	42.5098	42.8848	52.9767	58.1484	80.5803	51.2459	86.0006	70.6276	82.1687	47.4973	72.4717	97.0833	77.0023	74.4972
977		32.6614	32.5427	26.8432	44.6355	35.9817	40.7658	44.0785	31.4976	63.2266	35.7515	32.1537	20.7371	26.4135	58.0533	58.9679	72.0772	42.4728	42.8885	53.0209	58.158	80.3165	50.8364	86.9633	70.6219	82.1754	47.5296	72.4658	97.0833	77.0527	74.4729
978		32.8283	32.534	26.8022	44.0409	37.228	40.7335	44.1622	31.5035	63.2782	35.7127	32.1681	20.7985	26.488	57.5048	59.4502	71.5131	42.447	42.9034	53.0386	58.1004	79.5374	51.4242	86.5982	70.6046	82.1216	47.6023	72.4895	97.0268	77.0275	74.4547
979		32.7402	32.4934	26.8623	45.5021	35.9063	40.7192	44.3185	31.4886	63.3971	35.6158	32.1739	20.8556	26.5345	57.8892	59.663	73.0194	42.4174	42.9332	53.0474	58.0478	79.4239	51.3265	87.1141	70.6046	82.1216	47.6103	72.5072	97.0833	77.0338	74.4123
980		32.7726	32.9302	27.1199	44.4123	36.5331	40.7013	44.4713	31.438	63.5318	35.4933	32.1912	20.63	26.796	57.2179	58.8405	72.6698	42.4063	42.9593	53.0209	58.0717	79.9124	50.7271	86.734	70.6276	82.0745	47.6386	72.4421	97.0349	77.0527	74.4486
981		32.7866	32.6007	27.0705	44.7397	36.7193	40.6583	44.5824	31.3845	63.6459	35.3262	32.2286	20.6081	25.6379	57.8025	59.7325	71.9521	42.4063	42.963	53.074	58.0382	80.0805	50.9964	87.2507	70.6046	82.1081	47.7033	72.5072	97.0672	77.0023	74.4365
982		33.5008	32.9448	27.2465	44.8131	35.7809	40.6405	44.5786	31.2866	63.7239	35.1851	32.2343	20.4599	26.4554	57.7688	59.4107	71.1768	42.3879	42.963	53.0872	57.9521	79.9057	50.66	88.3672	70.5815	82.0207	47.7357	72.5072	97.0591	76.9709	74.382
983		32.9306	32.8775	27.1474	43.9647	36.4933	40.619	44.4216	31.1977	63.7863	35.07	32.2488	20.5885	26.2094	58.3294	59.2923	71.9938	42.4027	42.9817	53.0916	57.8804	79.7381	50.9332	87.222	70.6103	81.9939	47.7519	72.5072	97.0188	76.9646	74.3759
984		33.421	32.7287	27.1859	44.4661	36.7626	40.594	44.2193	31.1563	63.8175	34.9966	32.2516	20.6409	26.2835	57.8459	59.7424	71.5191	42.4174	43.0227	53.1226	57.8995	80.357	50.7229	87.2795	70.6276	82.014	47.7681	72.4835	97.0349	76.9834	74.3456
985		33.3132	33.1061	27.1447	45.1741	35.9456	40.5583	43.9229	31.1947	63.7551	34.9935	32.2862	20.4839	26.0937	58.1017	58.9385	73.2069	42.4211	43.0488	53.1713	57.8136	79.9998	50.1676	86.6911	70.5642	82.0342	47.7762	72.525	97.051	77.0023	74.3153
986		33.2243	32.8104	26.6061	45.3496	35.7328	40.5511	43.6016	31.2391	63.6615	35.0413	32.3151	20.5667	26.4787	57.6102	59.7523	71.3241	42.4063	43.0451	53.1891	57.89	78.9719	52.156	87.5754	70.5873	82.0274	47.7884	72.4895	97.043	76.9143	74.2972
987		33.6701	32.9243	26.7995	45.5569	36.6518	40.5369	43.4209	31.2066	63.5473	35.1084	32.3555	20.3948	26.5112	58.7972	60.3358	72.8022	42.4137	43.0227	53.2423	57.7469	79.5574	51.1697	87.1428	70.5815	82.0073	47.7884	72.525	97.0591	76.8955	74.2851
988		33.6749	32.8483	27.1722	44.167	36.8084	40.4905	43.3571	31.1415	63.423	35.2011	32.3873	20.3448	26.381	58.1355	59.8716	71.4777	42.41	43.0339	53.2866	57.8279	79.0183	50.4801	86.8987	70.5527	82.061	47.7965	72.5309	97.043	76.8703	74.279
989		33.3929	33.0503	26.473	44.9526	36.7484	40.4798	43.4096	31.1001	63.2421	35.3005	32.4075	20.2106	26.0337	58.4801	58.1833	72.0355	42.4248	43.0339	53.2423	57.6755	78.8792	51.8767	86.5483	70.6046	82.014	47.7722	72.4776	97.0914	76.8892	74.2367
990		33.84	33.1502	26.8541	44.7436	36.6228	40.4477	43.5187	31.103	63.175	35.3775	32.4307	20.2214	26.3253	57.9326	59.2677	72.1547	42.458	43.019	53.3	57.9091	78.7404	51.0513	86.7269	70.5412	81.9603	47.7803	72.4481	97.0672	76.8766	74.2669
991		33.8778	33.392	26.4134	44.8209	37.2482	40.4299	43.6317	31.1296	63.1441	35.3968	32.4538	20.3123	26.1677	58.412	59.7027	72.8866	42.4359	42.9929	53.3133	57.7898	79.1045	52.2725	87.6043	70.5297	82.0073	47.8046	72.4185	97.0591	76.8327	74.2911
992		33.7173	32.72	26.8623	45.7651	36.7826	40.405	43.7072	31.1149	63.1029	35.3775	32.4538	20.1761	25.8999	58.2227	59.2628	72.1368	42.4285	43.0003	53.3044	57.8184	78.7205	51.0682	86.9633	70.547	82.0006	47.7803	72.4362	97.051	76.8389	74.2548
993		33.7739	33.0415	26.8049	45.0729	36.6452	40.3729	43.6694	31.0912	63.1492	35.3197	32.4567	20.1307	26.1955	58.2518	59.066	71.2416	42.4174	42.9817	53.3	57.7421	79.1577	50.8743	87.7346	70.5873	82.0006	47.756	72.4421	97.0591	76.8515	74.2367
994		33.5666	32.563	26.3187	45.8438	36.0334	40.3551	43.5187	31.1326	63.1544	35.1979	32.4683	20.1631	26.6698	58.3488	59.4354	70.655	42.41	42.9742	53.3266	57.7612	79.1112	50.8406	86.5768	70.5585	81.92	47.7357	72.4717	97.0349	76.8452	74.2065
995		33.3366	33.4363	26.7967	45.6472	36.4128	40.3373	43.2858	31.1799	63.2472	35.0413	32.4712	19.95	25.7711	57.8651	59.5937	71.9402	42.351	42.9556	53.371	57.8327	78.8461	50.7523	86.9202	70.5642	81.9536	47.675	72.4717	97.0268	76.795	74.2488
996		33.6513	33.2621	26.0305	46.1322	37.1801	40.3053	43.0613	31.2125	63.3712	34.8565	32.4596	20.051	25.5463	58.4947	58.8944	71.7323	42.34	42.963	53.3533	57.7564	79.6979	50.4884	87.2004	70.57	81.9603	47.6508	72.5131	97.0752	76.795	74.2004
997		33.6372	33.1326	26.3214	45.3535	36.3897	40.2663	42.8936	31.2125	63.4489	34.6787	32.451	20.036	25.3042	58.0823	58.7769	72.2085	42.3142	42.9444	53.3666	57.8613	79.504	50.4926	87.3949	70.5642	81.9334	47.5821	72.4835	97.0833	76.8013	74.2125
998		33.6749	32.7258	26.2782	44.9759	37.144	40.2698	42.756	31.2332	63.5992	34.5142	32.4307	19.965	25.5097	58.3294	59.1692	71.7738	42.2773	42.9295	53.3355	57.7803	78.7932	50.8995	87.1356	70.5297	81.9804	47.5417	72.5131	97.0591	76.7574	74.1944
999		33.1651	33.109	26.1623	45.2715	35.696	40.2237	42.7746	31.2629	63.7083	34.4037	32.4191	19.7679	26.1446	57.4712	60.0509	70.4391	42.2736	42.9444	53.4066	57.7374	79.5107	50.593	86.7555	70.593	81.9267	47.5014	72.4776	97.0349	76.7699	74.2004
1000		32.6689	33.4689	26.1569	44.9022	37.0023	40.2201	42.8712	31.2391	63.8071	34.3155	32.4249	19.9629	26.2279	57.7929	60.6018	71.2298	42.2221	42.9444	53.3844	57.7993	80.2962	50.9037	86.684	70.57	81.8932	47.449	72.4954	97.0752	76.7386	74.2065
1001		32.5128	33.9153	26.0896	45.6393	37.1767	40.1882	43.0987	31.1947	63.9113	34.3218	32.4075	19.8599	25.4274	58.4266	59.564	71.3477	42.2074	42.963	53.4199	57.8709	78.3124	49.9355	86.5268	70.5815	81.853	47.4812	72.5368	97.0268	76.7574	74.1823
1002		32.4717	33.3417	25.9473	44.8596	37.2002	40.174	43.3308	31.0588	63.9217	34.369	32.3989	19.8771	25.5234	57.7063	59.6036	71.8748	42.1743	42.9481	53.4288	57.7326	78.615	50.4675	86.9346	70.5758	81.9267	47.5256	72.525	97.0188	76.7699	74.1883
1003		32.3652	33.4985	25.8509	45.8911	36.5687	40.1527	43.4961	30.9173	63.9478	34.451	32.4047	19.9221	25.4548	58.4412	59.5343	72.2443	42.167	42.963	53.3799	57.8136	80.5939	49.5645	86.8844	70.57	81.8664	47.5579	72.5309	97.0591	76.7135	74.14
1004		31.5127	33.546	25.9822	44.9332	35.7646	40.1385	43.5676	30.8614	63.8435	34.5647	32.4075	19.8921	25.7986	58.6165	59.663	70.4566	42.1192	42.9668	53.4155	57.8232	80.8928	49.6838	86.7126	70.593	81.8329	47.574	72.5486	97.0268	76.6885	74.1642
1005		31.2435	33.9812	25.95	45.2247	36.0466	40.0996	43.5827	30.9055	63.7083	34.6787	32.4047	19.9071	26.265	57.8459	58.7867	71.3891	42.0935	42.9593	53.3977	57.9808	79.8386	49.8941	88.0757	70.547	81.8999	47.5659	72.5368	97.043	76.7386	74.146
1006		30.8881	34.0411	25.7066	45.3105	37.1733	40.0783	43.53	30.9791	63.6044	34.7739	32.4018	19.7957	25.7895	58.092	59.6184	72.3579	42.0532	42.9295	53.4511	57.8279	78.3649	50.3507	87.2651	70.593	81.8396	47.578	72.525	96.9946	76.7198	74.1642
1007		30.6934	34.1793	25.8134	45.5962	36.5023	40.05	43.3458	31.0647	63.454	34.7993	32.3786	19.8856	25.794	57.7352	59.4601	72.6819	42.0202	42.8625	53.4333	57.933	78.8461	49.192	86.8629	70.57	81.8061	47.578	72.5427	97.0349	76.6947	74.1521
1008		30.9319	33.2768	25.3584	44.1326	36.6194	40.0182	43.166	31.1533	63.304	34.7929	32.3844	19.6634	25.2768	58.7825	59.1889	71.1121	42.0018	42.8774	53.4823	57.9664	79.9527	50.0183	88.1485	70.57	81.8195	47.6184	72.5013	97.0188	76.6509	74.1159
1009		30.5271	33.5489	25.9446	45.0963	36.4195	40.0253	43.0501	31.2658	63.2008	34.7422	32.3642	19.9478	25.6058	58.2566	59.3071	71.7145	41.9908	42.8588	53.5268	57.976	79.8453	50.0804	86.6197	70.5642	81.8195	47.6669	72.4776	97.0268	76.6759	74.14
1010		30.2118	33.5994	25.784	44.5815	36.3004	39.9935	43.0277	31.4529	63.1647	34.6629	32.3526	20.0747	25.3954	57.6583	59.1201	72.7661	41.9359	42.8179	53.4734	58.0861	80.2422	50.3757	86.0573	70.5355	81.7659	47.7033	72.519	96.9704	76.6196	74.1038
1011		29.5753	34.1943	26.095	45.0691	36.8126	39.9581	43.1697	31.5959	63.1183	34.5173	32.3238	19.8299	25.2951	57.8555	58.8846	72.4118	41.9176	42.8104	53.4956	58.0143	80.249	49.2982	86.5054	70.547	81.7458	47.7438	72.4717	97.0268	76.6321	74.0555
1012		28.3062	34.1282	25.4777	44.3854	36.6651	39.9405	43.3383	31.6736	63.1441	34.4258	32.3151	19.9135	26.0337	57.8603	59.0169	72.6638	41.8664	42.7584	53.5535	57.9473	79.4173	49.5809	85.8943	70.5239	81.7726	47.7438	72.4362	97.0752	76.6071	74.0977
1013		28.1285	33.5578	25.8188	44.3777	36.4327	39.9299	43.5526	31.6885	63.2266	34.3438	32.2949	20.0187	25.8124	57.7063	59.3564	70.6725	41.8591	42.6768	53.5001	58.1244	79.5307	49.981	86.8342	70.5642	81.8463	47.7357	72.4895	97.043	76.6446	74.0796
1014		28.1625	33.3654	25.6213	44.2856	37.1339	39.9158	43.7072	31.6825	63.3402	34.3092	32.2891	20.0424	25.8216	57.9423	59.4008	71.97	41.8043	42.6249	53.5446	57.933	79.0448	49.3595	86.2277	70.5642	81.7659	47.756	72.4717	97.0591	76.5758	74.0796
1015		29.3893	32.6996	25.5123	43.9875	36.1058	39.8875	43.8244	31.6915	63.3971	34.2935	32.2661	20.189	25.8815	58.0002	60.1657	71.2063	41.7642	42.6397	53.509	58.0765	79.8319	50.0846	86.5054	70.5412	81.7726	47.7479	72.4658	97.0349	76.6071	74.0857
1016		30.0627	33.212	25.4088	44.3623	36.0762	39.8628	43.8584	31.6646	63.5162	34.3344	32.2689	20.0661	25.2814	57.7784	59.6829	72.5377	41.7168	42.6434	53.5357	58.0238	79.6443	48.4507	87.2651	70.5527	81.7592	47.7519	72.4244	97.0107	76.5695	74.0374
1017		31.2034	33.0973	25.7199	44.2627	36.3136	39.8417	43.7374	31.6288	63.5732	34.4573	32.2718	20.0446	25.4137	57.4138	58.2269	71.5013	41.7022	42.6768	53.4956	58.1292	79.9796	49.6303	86.9848	70.5182	81.7324	47.7681	72.4303	97.0349	76.5195	74.0133
1018		32.3121	33.6172	25.6959	44.1746	36.499	39.8276	43.5224	31.5244	63.7187	34.6249	32.2632	20.0962	26.029	57.9519	58.3676	72.4178	41.6512	42.7176	53.5045	58.0813	78.952	50.6349	86.5768	70.547	81.7257	47.8005	72.4421	96.9785	76.5133	74.0254
1019		32.9992	33.5104	25.6693	45.2754	35.6339	39.817	43.2895	31.4589	63.7707	34.7644	32.2661	20.1631	25.6196	58.1114	59.4354	71.0064	41.6293	42.7584	53.5223	58.1484	79.2241	49.7332	86.684	70.5124	81.7056	47.8127	72.4717	97.0752	76.5195	74.0012
1020		34.0193	33.5875	26.1084	44.7938	37.2641	39.7853	43.2333	31.4172	63.7967	34.9042	32.2516	20.1156	25.6471	58.063	59.4107	70.4508	41.6002	42.7993	53.5268	58.2011	79.151	49.0006	86.2491	70.5239	81.7324	47.8289	72.4776	97.043	76.4945	73.9892
1021		34.7201	33.6024	25.7626	44.6432	36.795	39.7748	43.3233	31.4113	63.7031	34.9775	32.2632	20.1243	25.794	58.276	58.0285	71.5605	41.5675	42.8216	53.5402	58.1867	78.9785	50.01	85.7882	70.5182	81.7123	47.8167	72.4658	97.0188	76.4571	73.941
1022		34.8313	33.4452	26.1273	45.0147	36.4758	39.7325	43.5337	31.3994	63.6615	35.0285	32.2632	20.1523	25.615	57.1989	59.1397	71.3713	41.5384	42.8253	53.5223	58.1196	79.4373	49.8198	85.9722	70.5355	81.7391	47.8289	72.4717	97.0188	76.4508	73.8989
1023		35.686	33.5489	26.1784	44.6895	36.6352	39.7009	43.7601	31.4261	63.5473	35.003	32.2805	20.1394	25.4685	57.8073	59.2726	72.5377	41.4839	42.8737	53.5535	58.1388	79.1444	49.89	86.2988	70.5067	81.7123	47.7924	72.4481	97.043	76.482	73.8989
1024		36.1842	34.1131	26.0305	44.6123	36.9989	39.6798	43.8812	31.4797	63.4178	34.9393	32.2978	20.2085	25.1767	58.0243	59.6036	73.2856	41.444	42.9221	53.509	58.1867	79.4039	49.622	86.1212	70.5239	81.6655	47.7965	72.4421	96.9946	76.4758	73.8808
1025		35.4733	33.6172	25.8321	44.5468	36.4526	39.6552	43.9456	31.5482	63.2834	34.8374	32.2949	20.148	25.1085	57.6102	58.6646	71.9878	41.4223	42.9295	53.5402	58.1436	78.3386	49.5399	86.0786	70.5009	81.699	47.8086	72.4658	97.0591	76.3884	73.8567
1026		36.6117	34.0261	25.8482	43.5698	37.0358	39.6306	43.9304	31.6228	63.1492	34.7199	32.292	20.1717	25.1085	57.4952	58.2948	73.6382	41.3715	42.9146	53.5446	58.2539	78.4504	50.4759	86.1709	70.4894	81.699	47.7924	72.4776	96.9946	76.3946	73.8567
1027		36.1272	33.5875	25.5069	44.1899	36.3864	39.5885	43.8433	31.6228	63.0308	34.609	32.292	20.2604	24.9678	57.5431	59.7474	73.2553	41.3353	42.8737	53.5803	58.2155	78.8263	50.4801	87.1932	70.4952	81.6722	47.8289	72.4362	97.0026	76.4196	73.8267
1028		36.7445	33.1531	25.6053	44.0982	36.4427	39.578	43.6959	31.5721	63.0051	34.5173	32.2834	20.0769	26.3717	57.3373	59.807	72.0057	41.2991	42.8513	53.5268	58.1532	79.7917	50.3215	86.0644	70.5009	81.612	47.8086	72.4244	96.9704	76.4134	73.8267
1029		37.0424	32.6909	25.7386	44.4545	36.8718	39.5219	43.4698	31.5124	62.8971	34.5268	32.3007	20.2474	24.548	57.7207	58.5086	70.6608	41.2738	42.8253	53.5491	58.1196	79.8722	50.1302	86.8701	70.4894	81.6722	47.8492	72.4126	96.9462	76.4134	73.7786
1030		37.2076	32.9888	25.6	43.4564	36.6718	39.5114	43.297	31.4529	62.9537	34.5395	32.3035	20.347	24.9316	57.156	59.7027	72.2682	41.2521	42.8179	53.5625	58.1436	79.0117	49.6755	85.9368	70.5067	81.592	47.8695	72.4067	96.9946	76.3946	73.7846
1031		37.1763	32.8717	25.4645	44.4853	36.1256	39.4799	43.2633	31.3845	63.0102	34.6217	32.3007	20.3514	25.0404	57.366	58.9973	71.8213	41.2268	42.7956	53.5357	58.1292	79.8789	49.8941	86.4912	70.4779	81.5653	47.8654	72.389	97.0268	76.3572	73.7726
1032		37.3329	32.8542	25.6879	44.4123	36.7817	39.4458	43.3833	31.2925	63.0874	34.7326	32.3035	20.3752	25.1039	57.5095	59.0267	70.8832	41.1546	42.8439	53.5535	58.158	80.1815	50.7062	85.4848	70.4606	81.5586	47.8532	72.3358	97.051	76.3635	73.7485
1033		37.2926	33.2179	25.6293	44.7242	36.8084	39.4064	43.5865	31.2569	63.2111	34.8565	32.3093	20.4491	25.5417	57.237	59.8666	70.1833	41.1257	42.8365	53.558	58.0478	79.6176	49.7785	85.9297	70.4722	81.5519	47.8249	72.3653	96.9946	76.3697	73.7425
1034		37.3105	32.7666	25.6293	43.7859	36.592	39.3924	43.7639	31.3429	63.3144	35.0126	32.3007	20.6059	24.584	57.1036	59.1053	71.5605	41.068	42.8179	53.5803	58.0143	78.8858	50.0597	85.9864	70.4837	81.5853	47.8249	72.3831	96.9382	76.3385	73.7125
1035		37.8009	32.4905	25.6959	43.6834	36.7017	39.3295	43.9229	31.5244	63.3971	35.1308	32.2891	20.4513	25.0994	57.6007	59.1053	71.1533	40.9888	42.7807	53.5625	58.1196	79.2175	49.4988	85.6187	70.4952	81.5252	47.8005	72.3004	96.906	76.3323	73.6645
1036		37.6114	32.505	25.7867	43.8695	36.017	39.299	43.9835	31.7603	63.4851	35.2332	32.2834	20.4969	25.4868	57.4186	58.5524	72.2742	40.863	42.7918	53.5357	58.1484	79.4706	49.9024	85.654	70.5355	81.592	47.7965	72.3653	96.9301	76.2887	73.6285
1037		38.168	32.8074	25.8482	44.0791	36.6585	39.2528	43.957	31.9372	63.5421	35.2748	32.2834	20.6038	25.0268	57.2418	58.4794	72.8504	40.7482	42.7696	53.5535	58.2299	79.8386	50.1012	86.5126	70.4722	81.6187	47.8289	72.3358	96.9382	76.326	73.6045
1038		37.5889	32.6007	25.7413	44.0714	36.5123	39.2214	43.7941	32.0485	63.5577	35.2812	32.2776	20.5972	24.5075	57.7111	59.4947	72.0653	40.6051	42.7733	53.5803	58.158	79.8386	50.1136	86.427	70.4549	81.5319	47.8816	72.3358	96.9301	76.2513	73.6045
1039		38.1226	32.752	25.8509	44.2933	36.2046	39.1657	43.594	32.1118	63.5784	35.2107	32.2776	20.7131	24.7598	57.9037	59.802	72.5377	40.441	42.7807	53.5446	58.1244	79.3773	49.8652	86.992	70.4952	81.5185	47.8898	72.3535	96.9221	76.3073	73.5626
1040		37.8958	32.9829	25.6346	44.6702	36.725	39.097	43.3158	32.1118	63.5836	35.1244	32.2776	20.6431	25.1358	57.6967	58.7427	71.6078	40.2667	42.7027	53.558	58.1052	79.5508	49.3104	86.1425	70.4722	81.4985	47.9182	72.2414	96.9462	76.2451	73.5866
1041		37.688	33.1973	25.4671	44.3854	36.4228	39.0162	43.2034	32.0575	63.4903	35.0158	32.2661	20.5972	24.3728	57.366	59.2775	71.6967	40.0505	42.5989	53.5179	58.2011	79.1976	49.3718	87.3012	70.4606	81.5119	47.9344	72.2532	96.9382	76.27	73.5806
1042		37.8054	32.9565	25.6666	44.3201	36.142	38.965	43.2558	31.9763	63.3454	34.8756	32.2372	20.473	24.4356	57.6439	60.4361	71.2063	39.8351	42.5064	53.5268	58.2828	79.1377	50.6349	86.4341	70.4722	81.5185	47.9466	72.2886	96.9301	76.27	73.5686
1043		37.9139	33.6826	25.3452	43.7175	36.5289	38.8809	43.3946	31.8682	63.2421	34.7771	32.2459	20.5057	24.909	57.1989	59.5244	73.559	39.603	42.4436	53.5313	58.2395	78.083	49.9065	86.6339	70.4664	81.5252	47.9588	72.2355	96.8818	76.2949	73.5866
1044		38.437	33.4393	25.7119	44.1211	36.1585	38.7988	43.545	31.8112	63.0874	34.7231	32.2199	20.6147	24.8863	57.8025	57.9802	72.5257	39.3719	42.4436	53.558	58.3308	78.9653	49.3677	86.7841	70.4549	81.4718	47.9344	72.2473	96.8979	76.2949	73.5985
1045		38.1862	33.1796	25.491	44.3201	36.5421	38.6977	43.6883	31.8052	62.9074	34.7168	32.194	20.4121	24.9271	57.4569	58.1204	70.9653	39.1348	42.4067	53.5625	58.2251	78.7073	48.814	86.1141	70.4549	81.4718	47.9182	72.2768	96.8496	76.2201	73.5985
1046		38.7026	33.2532	25.6213	44.0714	36.582	38.6149	43.8017	31.7663	62.8407	34.7612	32.1681	20.3579	25.1539	58.1743	60.3057	71.8095	38.8537	42.4399	53.5669	58.3212	79.6912	48.8748	86.8772	70.4376	81.4452	47.8857	72.2768	96.8416	76.2388	73.5985
1047		38.533	33.3417	25.7894	44.0142	36.2277	38.5151	43.8357	31.7035	62.7792	34.8438	32.1624	20.4817	24.7146	57.5527	59.2135	72.0414	38.5982	42.4399	53.5313	58.2732	78.9321	49.9769	86.2562	70.4319	81.4652	47.9101	72.2473	96.8013	76.2326	73.6045
1048		38.5513	33.6916	25.7573	44.2512	36.3764	38.3879	43.7601	31.7214	62.7587	34.9775	32.1595	20.3232	25.3224	57.5095	58.9973	71.8095	38.3267	42.4547	53.5758	58.2059	78.3255	50.7313	85.3561	70.4952	81.4585	47.9426	72.2532	96.8738	76.2015	73.5806
1049		39.1821	32.5717	25.2473	44.278	35.7254	38.2748	43.5902	31.7872	62.7638	35.1052	32.1394	20.3969	25.0449	57.3182	60.1407	73.1645	38.0531	42.4473	53.5357	58.1724	79.1311	50.2965	86.2704	70.4664	81.3985	47.9507	72.2237	96.8738	76.189	73.5386
1050		38.7072	32.653	25.9178	44.0447	37.0937	38.179	43.3083	31.8712	62.7689	35.2492	32.1106	20.3232	24.629	57.0608	58.8699	72.5437	37.8387	42.4695	53.5223	58.2299	78.2271	50.4508	86.0502	70.4722	81.4385	47.9426	72.2119	96.8577	76.1704	73.5626
1051		39.1774	33.0826	25.5415	42.7213	36.6352	38.0458	43.0763	31.9312	62.774	35.3518	32.0991	20.3297	24.503	57.8989	60.0658	70.3344	37.6319	42.5101	53.5313	58.1484	80.1411	49.8693	85.2247	70.4549	81.3519	48.0198	72.2002	96.8818	76.1579	73.5207
1052		38.7899	32.752	25.899	44.2435	36.3268	37.9062	43.0352	31.9342	62.8458	35.4064	32.1049	20.1631	24.7643	57.8555	59.1004	72.742	37.4764	42.5619	53.5357	58.1532	78.6743	49.6796	86.2633	70.4491	81.3785	48.0524	72.2061	96.8496	76.1579	73.5506
1053		38.9926	32.2448	25.1998	44.3432	36.5521	37.7839	43.1398	31.9192	62.9742	35.4225	32.0848	20.2733	25.2586	57.1655	58.9728	71.7501	37.318	42.5915	53.509	58.0526	78.9586	50.2258	85.8802	70.4376	81.3785	48.1012	72.1589	96.8255	76.1331	73.5027
1054		39.0664	32.4065	25.6453	44.6355	36.1552	37.6313	43.3233	31.9312	63.0514	35.3711	32.0848	20.0101	24.9996	56.9087	59.8368	73.2614	37.2273	42.5804	53.5313	58.0861	78.9984	49.7703	86.3629	70.4722	81.3985	48.1012	72.1413	96.8094	76.1082	73.5027
1055		39.3443	32.2996	25.752	43.7935	36.3169	37.4894	43.4999	31.8982	63.1853	35.3005	32.0676	20.2755	24.7101	57.2848	58.8258	71.8095	37.1769	42.5508	53.5446	57.9951	78.6084	48.9559	86.37	70.4664	81.3452	48.146	72.0883	96.7692	76.1268	73.4728
1056		39.3118	32.3747	25.4273	44.1479	35.5362	37.3444	43.6808	31.8502	63.2111	35.1499	32.0733	19.9715	24.7462	57.7448	60.2357	73.748	37.1836	42.499	53.558	58.0047	79.7448	49.9976	86.3629	70.4779	81.3252	48.1868	72.1236	96.8013	76.1455	73.4309
1057		39.048	32.0522	25.2183	43.9037	35.8956	37.163	43.7866	31.7932	63.1853	35.0158	32.0704	20.1631	25.0177	56.757	59.1594	71.8273	37.2004	42.4547	53.5179	57.9904	79.631	49.9934	86.0431	70.4722	81.3452	48.1746	72.1236	96.7853	76.1206	73.4847
1058		39.3304	32.1671	25.3584	44.2818	36.3136	37.0089	43.7903	31.7184	63.1647	34.8438	32.0819	20.0575	24.909	57.6727	57.9609	71.1415	37.2374	42.4104	53.5625	58.0191	78.8858	48.8059	85.9439	70.4606	81.3718	48.1868	72.1118	96.7853	76.0771	73.4488
1059		39.7637	32.3256	25.1339	44.1173	35.7156	36.8152	43.6845	31.7035	63.0154	34.7041	32.0647	20.0833	24.7914	57.0132	58.5719	71.5013	37.3113	42.3735	53.5402	57.9139	79.3173	49.3309	86.0219	70.4664	81.3186	48.2317	72.0883	96.7853	76.0523	73.4548
1060		39.3211	32.9419	25.6426	44.102	36.775	36.6521	43.4397	31.7813	62.9228	34.666	32.0561	20.1825	24.2653	56.6388	59.1594	71.9819	37.3618	42.3329	53.5134	57.8089	79.4506	49.0372	85.1615	70.4952	81.3718	48.2399	72.0765	96.7853	76.0585	73.4429
1061		39.1543	33.2002	25.483	44.7358	36.1091	36.463	43.1697	31.8652	62.7843	34.6565	32.0475	19.8107	24.7643	57.476	60.1407	74.2808	37.4595	42.3514	53.4956	57.8995	80.1007	49.7373	86.4341	70.4952	81.4052	48.2603	72.0471	96.7611	76.0088	73.4369
1062		39.5303	32.9536	25.2104	44.5353	36.6119	36.2746	43.0389	31.9402	62.6409	34.7168	32.0389	20.2582	24.7237	57.3755	58.9826	72.6158	37.5135	42.355	53.4555	57.847	79.0515	49.4988	86.2348	70.4837	81.3053	48.2889	72.0295	96.6969	75.9902	73.4548
1063		39.5629	32.9039	25.4963	43.8581	36.1462	36.0901	43.0875	31.9733	62.4876	34.7707	31.9987	20.0984	25.4183	57.7977	58.9385	71.762	37.6048	42.403	53.509	57.847	79.6443	48.6563	85.9297	70.4952	81.3519	48.2971	72.0471	96.6969	76.0088	73.413
1064		39.4094	33.065	25.076	43.8163	35.9874	35.8866	43.2708	31.9763	62.4009	34.8406	31.9815	19.9264	24.4266	57.1846	58.9728	72.4478	37.7097	42.403	53.5313	57.7231	78.9388	49.2124	85.8943	70.4837	81.2986	48.2971	71.9825	96.6969	75.9592	73.4189
1065		39.428	33.4363	25.2157	43.1627	36.2046	35.6904	43.4397	32.0094	62.3704	34.9011	31.9558	20.0984	24.5795	57.409	58.3045	72.5677	37.7844	42.4104	53.5045	57.8184	79.005	49.425	86.5625	70.4722	81.2387	48.293	72.0471	96.7129	75.9654	73.401
1066		39.5909	32.3516	25.2183	43.7859	36.2607	35.495	43.6166	32.0786	62.3653	34.9425	31.93	20.0919	24.611	57.1846	59.2381	72.1189	37.8727	42.4362	53.4466	57.704	78.6216	49.1757	85.9652	70.5124	81.2188	48.2889	72.0001	96.6888	75.9158	73.3891
1067		39.2933	32.8746	25.1787	44.393	36.7984	35.2678	43.7487	32.0244	62.3755	34.9265	31.8985	20.107	24.1312	56.6577	59.2431	73.2978	37.9577	42.4658	53.509	57.6517	78.6875	49.4373	86.0219	70.5412	81.2919	48.2807	72.0354	96.6888	75.8786	73.3532
1068		39.3954	32.5688	25.2791	43.8543	36.2178	35.0707	43.7903	31.9042	62.3805	34.8883	31.8871	19.9994	24.3728	56.9657	58.6353	71.6434	38.002	42.4658	53.5134	57.704	78.8792	48.5796	86.7841	70.4549	81.2919	48.2726	72.0177	96.6487	75.891	73.3413
1069		39.521	32.977	25.3452	44.0714	36.0861	34.8679	43.6808	31.7603	62.4162	34.7739	31.8871	20.0209	24.7462	57.5911	58.9875	71.4009	38.077	42.5212	53.5045	57.6136	79.464	49.9644	85.0634	70.5009	81.2121	48.293	72.0001	96.6888	75.891	73.3233
1070		39.5303	32.2939	25.1444	43.7289	36.5156	34.6498	43.4209	31.6676	62.457	34.6312	31.8814	19.9135	24.7011	57.3564	58.5671	73.4495	38.118	42.5397	53.5313	57.6041	78.8527	49.622	85.7317	70.5067	81.252	48.3053	72.0177	96.6888	75.8352	73.2756
1071		39.5397	32.0235	25.0944	43.8657	36.3235	34.4231	43.1398	31.6347	62.5183	34.4826	31.8757	19.9758	24.7643	57.0655	58.816	72.0891	38.1658	42.5915	53.5223	57.6136	79.0249	50.4884	86.5911	70.4894	81.1922	48.3216	72.0236	96.7049	75.8228	73.2637
1072		39.4512	31.8261	25.1682	43.6228	35.9841	34.1815	42.983	31.6377	62.5131	34.2935	31.8728	19.8685	24.2474	57.5479	59.1397	72.6398	38.2274	42.636	53.4823	57.5423	78.9719	49.8074	84.5885	70.5067	81.2055	48.3298	72.0295	96.6888	75.7609	73.2398
1073		39.7777	31.3095	25.213	43.6834	37.3248	33.9663	43.0501	31.6079	62.6	34.1647	31.8499	19.8771	24.1893	56.9847	58.1397	72.5557	38.2376	42.6879	53.5313	57.5186	78.7205	49.9231	86.0999	70.4952	81.1988	48.338	72.0177	96.6567	75.7671	73.2577
1074		39.5117	32.2074	25.6479	43.0277	35.4386	33.7527	43.2259	31.59	62.6204	34.0643	31.8528	19.9028	24.2832	57.6823	58.7916	73.3281	38.2753	42.6768	53.5357	57.4901	78.3649	50.8238	86.3039	70.4952	81.1656	48.3257	72.0354	96.6487	75.7424	73.21
1075		39.6142	32.3141	25.1682	44.0257	36.0006	33.5291	43.4171	31.6467	62.6358	34.0017	31.8528	19.7594	24.0866	57.0988	60.2207	74.3608	38.289	42.6768	53.4778	57.4949	78.7998	49.5481	85.8024	70.5067	81.2454	48.3339	72.0118	96.6246	75.7362	73.2458
1076		39.8526	31.8918	24.9472	43.4904	35.5232	33.2978	43.594	31.7663	62.6307	34.0174	31.8442	19.738	24.2787	56.8565	58.7867	73.5834	38.3267	42.6619	53.4956	57.4522	78.0372	48.9559	86.684	70.5297	81.1723	48.338	72.006	96.6406	75.7548	73.1802
1077		39.6983	31.9834	25.1128	43.2003	36.274	33.0777	43.7412	31.8922	62.6102	34.1113	31.8528	19.8642	24.3011	57.5911	58.8307	73.3281	38.3438	42.6693	53.4867	57.4	78.6545	50.068	86.3487	70.5239	81.2454	48.3012	72.0177	96.6487	75.6868	73.1861
1078		39.5536	31.8432	25.1708	43.2792	37.0157	32.8044	43.8547	31.9733	62.5387	34.2463	31.8414	19.8749	25.2996	57.8218	58.9826	73.0375	38.3404	42.6582	53.4823	57.4759	78.3912	49.7249	86.2562	70.5182	81.2188	48.293	71.9883	96.5764	75.6929	73.1742
1079		39.773	32.3574	25.4485	43.6758	35.7058	32.5302	43.813	32.0154	62.4111	34.3501	31.8585	19.9865	24.584	57.3421	59.012	72.3879	38.3507	42.6619	53.5045	57.3763	79.8386	49.8033	85.513	70.4837	81.1855	48.2726	71.9707	96.5604	75.6929	73.1563
1080		39.2608	32.4297	24.8632	43.5131	35.6242	32.2942	43.6543	32.0154	62.3551	34.4416	31.8385	19.9908	24.5075	57.3612	57.9078	73.8395	38.3816	42.6545	53.5313	57.4237	79.524	49.1675	85.6752	70.4952	81.1656	48.2562	71.9942	96.6487	75.6373	73.1444
1081		39.6656	32.3545	25.1972	43.2491	36.1256	31.9953	43.4171	31.9643	62.2686	34.4794	31.8442	20.0144	23.514	57.4425	58.0285	73.0919	38.385	42.6434	53.5001	57.4048	78.9852	49.192	85.2317	70.5239	81.1789	48.2276	71.9883	96.6406	75.6744	73.1504
1082		39.3861	32.4789	24.8501	44.0753	36.5654	31.6982	43.2333	31.9072	62.2736	34.47	31.8385	19.7979	24.593	56.9514	58.4454	73.7785	38.3472	42.6693	53.5714	57.3337	79.2175	49.7414	86.8199	70.5297	81.1324	48.2113	71.9707	96.6487	75.6312	73.1087
1083		39.5536	32.5166	25.0812	44.0676	36.2707	31.3818	43.1847	31.8652	62.2279	34.4163	31.8328	20.1264	24.2206	57.7159	58.1736	73.2675	38.361	42.6879	53.4867	57.3006	79.1112	50.6768	86.427	70.5527	81.159	48.1624	71.9414	96.6166	75.6188	73.067
1084		39.3258	32.3978	24.9393	42.949	36.2112	31.062	43.2521	31.8532	62.2533	34.3061	31.8157	20.1674	24.4805	57.2466	58.5281	72.8625	38.3541	42.751	53.4466	57.3148	79.5508	48.8221	86.5605	70.5239	81.1988	48.1624	71.9237	96.6888	75.5941	73.0373
1085		39.335	32.9331	24.7978	42.9752	36.3566	30.7428	43.3909	31.8352	62.2431	34.149	31.79	20.1458	24.548	57.3707	59.5095	73.3038	38.3198	42.7844	53.4244	57.4522	78.0699	49.2532	85.9014	70.4894	81.1922	48.1501	71.8827	96.6647	75.6373	73.0135
1086		39.6749	32.9565	24.8344	43.4791	36.499	30.4293	43.53	31.8142	62.2228	33.9861	31.77	20.3709	24.5255	57.3325	59.5937	73.3281	38.3027	42.8216	53.3533	57.4664	78.7668	49.7538	86.178	70.5527	81.1258	48.1501	71.8885	96.5684	75.6126	72.966
1087		39.4187	32.7812	24.5005	43.1064	36.3996	30.0562	43.677	31.7962	62.2228	33.8269	31.7529	20.3167	23.9796	57.0417	59.7573	73.0375	38.289	42.8179	53.2822	57.5234	79.6644	50.1385	85.6187	70.4952	81.1523	48.1909	71.9003	96.6166	75.6126	72.9363
1088		39.3722	32.822	24.9603	43.7251	36.6185	29.7033	43.7563	31.7753	62.238	33.6899	31.7615	20.4795	24.6966	57.9181	58.963	72.5617	38.2547	42.8104	53.2645	57.6326	79.1643	48.8221	87.035	70.5642	81.1058	48.2072	71.8533	96.6326	75.6188	72.966
1089		39.1497	32.6094	25.1154	42.8257	36.6352	29.3038	43.6845	31.7962	62.3042	33.5688	31.7786	20.3796	24.2519	57.1179	59.066	73.2675	38.2376	42.7807	53.2645	57.6564	78.8924	49.2042	86.4413	70.5239	81.0926	48.244	71.8885	96.5845	75.5818	72.9897
1090		39.5164	32.4268	24.7167	43.3885	36.2277	28.9138	43.5601	31.8472	62.3042	33.482	31.8128	20.4143	24.4311	56.9182	58.5573	73.1221	38.2239	42.7547	53.2423	57.7278	79.2641	50.3257	86.5839	70.5124	81.1125	48.2317	71.8944	96.6246	75.5447	72.9363
1091		39.3583	32.7899	24.8292	44.3086	36.8217	28.5802	43.2895	31.8262	62.3856	33.4448	31.8671	20.654	23.7175	56.7997	59.0611	72.5497	38.2239	42.751	53.2378	57.7183	78.6084	49.3964	86.5054	70.5297	81.1191	48.2072	71.8885	96.5684	75.5262	72.9541
1092		39.8011	32.9536	24.5967	43.7441	36.446	28.2396	43.0837	31.7274	62.4111	33.4603	31.9014	20.6147	23.9484	57.4952	58.8405	72.8986	38.2	42.777	53.1935	57.785	78.78	48.8991	86.6625	70.5182	81.0859	48.2195	71.8709	96.6005	75.5447	73.0016
1093		39.8714	32.1383	25.0128	43.8353	36.8351	27.9132	43.0165	31.6288	62.457	33.5161	31.9558	20.5754	24.1982	57.6919	58.6646	74.1396	38.2239	42.7918	53.1713	57.8136	78.3518	49.6262	86.37	70.4952	81.0395	48.2276	71.8651	96.5845	75.5509	73.0135
1094		39.8526	32.2362	24.6046	43.8049	35.853	27.6092	43.1286	31.5542	62.5183	33.5781	32.0159	20.6212	24.328	56.9419	58.6841	73.1463	38.2239	42.8588	53.1935	57.7183	79.6778	49.2491	86.5911	70.5124	81.0726	48.2562	71.8475	96.5925	75.5077	73.0135
1095		39.9464	32.5543	24.8528	43.6569	36.9822	27.3195	43.2895	31.5244	62.457	33.665	32.0532	20.7328	24.7462	56.8897	59.0906	73.7113	38.2445	42.8513	53.1625	57.7612	78.2205	49.4209	87.0566	70.4952	81.066	48.2521	71.8299	96.5925	75.5324	73.0016
1096		39.9042	32.3112	24.5577	43.4111	35.5818	27.0405	43.451	31.5154	62.4264	33.693	32.0618	20.6496	23.7441	57.0798	58.4259	72.3639	38.2513	42.8365	53.1271	57.8279	78.5293	49.4005	86.242	70.5239	81.0262	48.2603	71.7889	96.5524	75.5077	72.9897
1097		39.535	32.1585	24.6411	43.4073	37.2069	26.7904	43.6166	31.4708	62.3398	33.7085	32.0733	20.7854	24.1267	56.7949	57.9512	74.158	38.265	42.8253	53.1536	57.6993	78.6941	48.9397	86.6339	70.5297	81.0063	48.2603	71.824	96.5524	75.4646	73.0076
1098		39.4652	32.1067	24.8449	42.4871	36.1684	26.5368	43.7223	31.3845	62.2584	33.7272	31.993	20.9106	24.4671	56.8518	58.6548	73.6321	38.2821	42.829	53.1846	57.6326	79.324	49.9231	86.427	70.5239	81.0196	48.2317	71.7947	96.5604	75.4954	72.9897
1099		39.8152	32.3949	24.8921	43.6341	36.795	26.2947	43.6921	31.334	62.1974	33.6464	31.8985	20.9942	23.9484	57.3803	58.6695	73.0798	38.289	42.8253	53.1271	57.5756	79.1843	49.2206	86.4199	70.5355	81.0262	48.1909	71.8182	96.5845	75.4708	72.9719
1100		39.6189	32.7025	24.3655	43.9837	37.2002	26.07	43.5224	31.3637	62.1669	33.5657	31.8185	20.9942	23.6954	57.476	60.0309	74.1028	38.3061	42.8327	53.1758	57.5708	80.0805	49.2206	86.3273	70.5067	81.0461	48.1705	71.7889	96.5604	75.4523	72.9363
1101		40.3938	32.9302	24.5447	43.4262	36.5289	25.8564	43.2483	31.4351	62.1517	33.4417	31.7273	20.8952	24.2206	57.1655	58.7818	73.3767	38.2958	42.7918	53.1226	57.4569	78.6743	49.2859	86.4128	70.5182	81.0262	48.146	71.7596	96.4963	75.4461	72.8888
1102		39.9042	33.5252	24.9288	43.5093	36.9587	25.6879	43.0016	31.5214	62.172	33.3305	31.6135	21.0406	23.6555	56.8139	58.9973	72.0295	38.3198	42.7658	53.1891	57.4332	79.1909	49.4742	86.734	70.5067	80.9798	48.1583	71.742	96.4802	75.4461	72.8947
1103		39.7076	33.2473	24.8213	43.9037	36.7317	25.5081	42.8936	31.5571	62.2177	33.2318	31.5085	20.8512	23.026	57.4042	58.9875	72.1488	38.3198	42.7361	53.1891	57.3574	79.8722	49.0494	86.3771	70.5009	80.9533	48.1338	71.783	96.4882	75.4276	72.8176
1104		39.3722	32.4702	24.7638	44.0562	35.9021	25.3482	42.9606	31.5393	62.2686	33.164	31.3557	20.6846	23.8462	56.5774	57.9127	72.9892	38.3301	42.7027	53.1669	57.2959	78.3715	49.762	87.1644	70.5355	81.0129	48.1257	71.7186	96.4963	75.4523	72.8472
1105		39.7543	32.9126	24.6176	43.2679	35.9874	25.2126	43.1286	31.5601	62.3042	33.1609	31.2119	20.8051	24.0241	57.366	59.9064	73.2372	38.3507	42.6619	53.1669	57.2533	79.484	48.9925	86.5911	70.4722	80.94	48.146	71.7713	96.4642	75.403	72.8235
1106		39.8058	32.98	24.858	43.5282	36.7917	25.0834	43.2895	31.5929	62.3958	33.1763	31.0264	20.7196	23.7441	57.8459	59.2677	73.0979	38.3575	42.6397	53.2245	57.2344	78.9918	48.9316	85.9368	70.4606	80.9732	48.1175	71.7479	96.4963	75.44	72.7939
1107		39.349	33.1237	24.5889	43.6948	36.1849	24.9638	43.5036	31.6198	62.5183	33.2626	30.8502	20.5798	24.1669	56.5585	58.5865	73.9557	38.3781	42.6175	53.2112	57.1446	79.0249	49.4783	86.2277	70.4837	80.9136	48.1338	71.7303	96.4963	75.4461	72.7583
1108		39.7684	32.4934	24.769	43.5887	36.8852	24.8615	43.6959	31.6377	62.6	33.3737	30.6802	20.6518	23.8862	57.5191	59.6779	73.3645	38.3953	42.6471	53.2378	57.173	79.8856	49.2369	86.0573	70.4549	80.9665	48.1501	71.7772	96.4722	75.3784	72.7405
1109		39.8526	32.8366	24.688	42.9266	36.7117	24.7773	43.7487	31.6228	62.6921	33.4851	30.5219	20.5798	23.4964	57.2943	57.8259	72.7721	38.4056	42.6842	53.2866	56.9749	78.6348	48.9438	86.1212	70.4664	80.9599	48.1094	71.7245	96.4963	75.3722	72.7228
1110		39.5863	32.216	24.9314	43.1402	36.2938	24.7215	43.6581	31.6288	62.733	33.5998	30.3863	20.4534	24.0821	57.7688	58.5232	74.5334	38.4468	42.7658	53.2911	56.9655	77.2893	49.3923	86.3985	70.4779	80.9334	48.1094	71.7713	96.4162	75.4215	72.7109
1111		39.5816	32.5282	24.7403	44.0676	36.1486	24.6638	43.4961	31.6825	62.7689	33.749	30.2621	20.4273	23.9707	57.6391	60.1257	74.0966	38.4537	42.8179	53.3266	56.8715	79.524	49.1553	86.427	70.4606	80.8937	48.1175	71.783	96.4882	75.3661	72.6932
1112		39.4466	32.8512	24.6567	43.1552	36.6385	24.6119	43.2596	31.7633	62.7894	33.8799	30.185	20.3579	24.548	57.7592	58.9679	73.7113	38.4708	42.8625	53.2866	56.9185	78.7932	49.3104	85.4405	70.4722	80.9334	48.0931	71.7713	96.4402	75.3907	72.5926
1113		39.428	31.6722	24.8187	42.7213	37.2406	24.6014	43.1959	31.7573	62.774	33.9455	30.1328	20.4121	24.1803	56.8992	57.8211	72.0117	38.5052	42.896	53.2822	56.8527	78.8461	49.6467	84.8745	70.4549	80.9864	48.0157	71.742	96.5043	75.3661	72.6399
1114		39.4931	32.3314	24.6567	43.0389	36.8384	24.5851	43.2296	31.7723	62.7177	33.9861	30.0807	20.3926	24.1312	56.776	60.627	74.4963	38.5155	42.9407	53.3488	56.7681	78.5952	48.9072	86.8414	70.4606	80.8871	47.9669	71.7713	96.4322	75.3476	72.6104
1115		39.335	32.1872	24.9682	42.2095	36.175	24.572	43.3346	31.7513	62.6409	33.9892	30.0779	20.3492	23.7219	58.0243	59.7027	73.6321	38.5293	43.0152	53.3044	56.7212	78.8329	48.9316	85.0123	70.4204	80.9069	47.971	71.7654	96.4402	75.2861	72.5926
1116		39.9089	32.6676	24.8894	43.0689	36.572	24.5805	43.4923	31.7543	62.5131	34.0017	30.0861	20.3188	24.0598	57.018	59.3219	74.8425	38.5534	43.0974	53.3533	56.6275	78.7668	48.9478	85.2177	70.4434	80.8871	47.9466	71.8064	96.4081	75.2738	72.5631
1117		39.6236	32.1211	24.5681	42.6394	36.3268	24.5857	43.6166	31.7932	62.4978	33.9767	30.1108	20.3102	23.8639	57.2991	58.865	73.0375	38.55	43.1909	53.3444	56.7072	79.1577	48.4266	86.3202	70.4204	80.9268	47.9222	71.7713	96.4642	75.3169	72.5513
1118		39.6562	32.4065	24.7559	43.8353	35.6144	24.5904	43.7299	31.7783	62.4264	33.9705	30.1356	20.1739	23.6422	57.0988	59.8517	73.559	38.55	43.2395	53.3844	56.7166	79.5708	48.891	85.2808	70.4319	80.94	47.8938	71.7713	96.4322	75.2738	72.5394
1119		39.8292	32.2592	24.9288	43.43	36.6518	24.6224	43.7714	31.7453	62.3907	33.9986	30.185	20.1955	23.784	57.3134	58.9532	72.0236	38.5672	43.3032	53.4244	56.5901	78.8461	48.7533	86.734	70.3917	80.9599	47.8776	71.7362	96.4722	75.2923	72.5217
1120		40.1343	32.3863	24.6384	43.6417	36.4493	24.6355	43.6619	31.7274	62.3602	34.0456	30.196	20.256	23.7175	57.3947	57.7826	73.1342	38.5775	43.3896	53.4511	56.6697	78.9123	50.0804	86.0715	70.4491	80.9003	47.8451	71.8006	96.4562	75.237	72.4981
1121		40.1343	32.0981	24.4953	43.2679	36.3698	24.6585	43.5149	31.7364	62.3551	34.1145	30.2401	20.282	23.3993	57.3803	59.5838	72.9107	38.5878	43.476	53.4555	56.5059	77.9653	49.2369	85.6308	70.4606	80.9268	47.8695	71.7537	96.4642	75.2431	72.4863
1122		39.8948	32.534	24.5759	43.2303	35.9283	24.6959	43.3083	31.7603	62.3805	34.1898	30.2539	20.4056	23.3597	57.0084	57.9609	73.2675	38.5809	43.5701	53.5446	56.5527	79.8252	48.7492	86.0289	70.4491	80.8672	47.8573	71.7654	96.5363	75.2001	72.4745
1123		39.5257	32.6647	24.5759	43.0951	35.8431	24.7247	43.1959	31.8172	62.4264	34.2872	30.2704	20.3882	24.2698	57.0084	58.7427	73.3949	38.5878	43.6832	53.558	56.5246	78.5491	49.5686	86.9274	70.4376	80.8871	47.837	71.7596	96.5123	75.1572	72.4391
1124		39.4094	32.7812	24.3447	43.3809	36.7017	24.751	43.2783	31.8262	62.4927	34.41	30.2924	20.2712	23.9306	56.9467	59.0169	72.971	38.5947	43.8231	53.6115	56.4405	78.7139	48.5232	85.9793	70.4606	80.8474	47.8573	71.7713	96.4642	75.151	72.4155
1125		39.731	32.421	24.381	42.9603	36.4526	24.7773	43.4397	31.7842	62.5693	34.5521	30.3035	20.3948	23.6157	57.7111	58.6743	73.0375	38.6119	43.8988	53.7187	56.4359	78.5162	49.0128	85.9722	70.4434	80.8606	47.8614	71.8182	96.5123	75.2124	72.3919
1126		39.9089	32.8279	24.5889	42.6803	36.3864	24.8247	43.6468	31.6855	62.5847	34.6059	30.298	20.5427	23.6821	56.9372	59.47	74.7682	38.6085	43.9595	53.7411	56.4872	77.8478	48.9925	85.7812	70.4089	80.8474	47.9019	71.8123	96.5604	75.2063	72.3743
1127		40.0544	33.0855	24.5395	43.2303	36.5123	24.8589	43.9077	31.5214	62.6972	34.6851	30.2787	20.5558	23.8107	57.2275	59.5739	72.7601	38.6119	43.9936	53.8037	56.3473	79.4106	48.9519	85.1124	70.4147	80.8672	47.9182	71.6952	96.5684	75.1572	72.3684
1128		40.5169	32.5775	24.4875	43.4338	36.3566	24.8794	44.1774	31.3281	62.7587	34.6946	30.2483	20.3904	24.1803	57.4377	59.5442	72.8745	38.6085	44.0164	53.8888	56.4686	78.2074	49.0616	85.5764	70.4434	80.8341	47.9385	71.783	96.5604	75.1572	72.3507
1129		39.6049	32.2189	24.4381	43.283	36.0236	24.9275	44.3643	31.1178	62.815	34.6565	30.2346	20.5449	23.824	56.6624	59.9911	74.8921	38.6188	44.0772	53.9291	56.4172	78.6677	49.0779	86.4413	70.4606	80.8937	47.9791	71.7654	96.6246	75.1817	72.2977
1130		40.2521	32.8045	24.311	42.7362	36.6485	24.967	44.4599	30.9496	62.8612	34.5774	30.2071	20.5601	23.439	57.3707	58.9042	73.7968	38.6154	44.1038	53.9965	56.3706	78.9653	50.0266	85.6681	70.4606	80.8275	48.0157	71.783	96.6005	75.1572	72.3566
1131		39.6516	32.9682	23.9782	43.2416	37.2271	24.9961	44.4407	30.8055	62.9074	34.5015	30.1713	20.654	23.3685	57.817	58.8014	74.5766	38.6085	44.0848	54.0908	56.3286	78.6611	49.2206	85.4989	70.5124	80.8407	48.0361	71.8064	96.6005	75.1388	72.3154
1132		39.6656	32.685	24.4069	42.8855	35.4776	25.0484	44.2612	30.694	62.8817	34.4226	30.1246	20.5688	23.6157	56.8139	58.2754	72.5497	38.6051	44.0886	54.1268	56.3333	78.8461	49.2696	86.4769	70.4606	80.7878	48.0401	71.7889	96.6567	75.1265	72.3095
1133		40.0215	32.5398	24.2774	43.4904	36.8818	25.0887	44.0785	30.656	62.8253	34.3438	30.0834	20.5558	23.6422	56.757	59.2135	73.7907	38.6016	44.138	54.2213	56.2681	79.2441	49.1227	86.7269	70.4664	80.7746	48.0157	71.7713	96.6969	75.1265	72.3212
1134		39.8807	31.9977	24.0091	42.8108	36.6152	25.1337	43.9191	30.6794	62.7997	34.3313	30.0395	20.619	23.8195	57.2227	59.184	72.8323	38.5913	44.1571	54.2484	56.2634	78.8263	49.3759	84.8675	70.4664	80.768	48.0076	71.8416	96.6406	75.1081	72.3389
1135		40.356	32.0751	24.1947	42.6282	36.2211	25.1808	43.9494	30.7586	62.7074	34.3911	29.9957	20.7634	23.5891	57.0798	60.0259	73.919	38.5706	44.1571	54.3431	56.2262	79.2441	48.8707	86.9704	70.4779	80.735	48.0198	71.7713	96.6969	75.0652	72.3507
1136		39.9229	31.949	24.1301	43.5622	36.175	25.2345	44.0557	30.8173	62.6358	34.4984	29.9683	20.6977	23.8062	57.9085	59.3318	74.367	38.5603	44.1761	54.4064	56.175	79.4039	48.6159	85.9156	70.4894	80.7019	48.0117	71.7245	96.7129	75.0591	72.3212
1137		39.9558	32.5601	24.0168	42.9415	36.6751	25.2823	44.2231	30.8496	62.6204	34.6439	29.9409	20.619	23.5361	57.4664	58.8258	73.2129	38.5431	44.1952	54.4923	56.1657	79.0382	48.7937	85.4355	70.4664	80.7151	48.032	71.6893	96.6808	75.0162	72.3389
1138		40.092	32.2045	23.8704	42.6245	36.5753	25.3242	44.4369	30.8173	62.5642	34.7866	29.9273	20.7328	23.3905	57.1322	59.2529	73.5651	38.5259	44.2028	54.4968	56.2588	78.5162	49.4701	85.8357	70.4549	80.7019	48.0401	71.7127	96.6808	75.0591	72.3448
1139		40.1202	32.4586	23.4135	41.9481	35.994	25.378	44.6707	30.7938	62.5285	34.9329	29.9273	20.7306	23.9974	57.4281	59.0857	73.2311	38.5293	44.2333	54.6101	56.2215	77.4966	49.6138	85.6117	70.4722	80.6359	48.0279	71.6952	96.6406	75.0652	72.333
1140		40.0732	32.0608	24.2205	42.5688	36.8317	25.4334	44.813	30.782	62.5336	35.0573	29.8945	20.6606	23.7397	56.7997	57.8404	73.3949	38.519	44.2714	54.6736	56.1936	78.0764	50.3049	86.0269	70.4722	80.6491	48.0401	71.7303	96.6246	75.0223	72.3507
1141		40.1202	31.789	24.3888	42.7213	36.1618	25.4974	44.8361	30.7321	62.5438	35.1212	29.9027	20.6059	23.118	57.1798	59.012	72.5137	38.519	44.3057	54.7372	56.2122	78.7536	48.6563	85.2036	70.5124	80.6293	48.0686	71.6835	96.6246	75.01	72.3212
1142		39.998	32.447	23.9756	42.5539	36.2211	25.5381	44.6669	30.6442	62.5898	35.1755	29.8808	20.7328	23.4125	57.4425	57.6864	74.0599	38.5362	44.3477	54.7872	56.31	78.1353	48.7978	85.0914	70.4089	80.6293	48.0931	71.7713	96.6166	74.9978	72.3743
1143		39.5024	32.5427	24.058	42.6766	36.4327	25.5996	44.3949	30.5244	62.6256	35.1339	29.8917	20.6824	23.4919	57.7063	60.3809	73.2856	38.5224	44.3859	54.8782	56.2541	78.0764	48.3703	84.7189	70.4434	80.5502	48.089	71.7127	96.5764	75.01	72.3802
1144		40.045	32.5282	23.7423	43.4036	36.5388	25.6718	44.1241	30.431	62.6921	35.0541	29.8781	20.7481	23.0129	57.3086	58.6402	73.7052	38.5431	44.428	54.8827	56.3752	77.594	49.8652	85.2387	70.4722	80.5568	48.1012	71.7245	96.5043	75.0407	72.3389
1145		39.3629	32.3632	23.8447	42.6878	37.2709	25.7329	44.0139	30.4048	62.7843	34.9042	29.8835	20.7131	23.8329	56.8565	58.1688	74.3978	38.5431	44.4471	54.9739	56.3612	78.0895	49.1512	85.4707	70.4376	80.5436	48.1134	71.6893	96.5203	75.0162	72.3625
1146		39.6516	32.2881	23.9166	42.591	36.4957	25.7866	44.0443	30.4077	62.8407	34.7199	29.859	20.6584	23.7175	57.0417	57.8452	74.626	38.55	44.4395	54.9921	56.4452	78.1812	48.9478	85.9014	70.4664	80.5172	48.1338	71.6776	96.4882	74.9488	72.3684
1147		39.4047	32.9331	23.3932	43.5093	36.509	25.8624	44.1622	30.4689	62.8817	34.5142	29.8644	20.6059	23.5714	57.4952	58.865	73.7785	38.5672	44.4586	55.056	56.4966	78.0568	49.1879	85.9489	70.4549	80.5172	48.1664	71.701	96.4322	74.9856	72.3507
1148		39.9698	32.1297	24.0245	42.9116	36.5654	25.9049	44.3605	30.5214	62.9382	34.3627	29.8562	20.77	23.0786	57.1083	58.0768	74.5766	38.6016	44.4892	55.12	56.4779	77.698	48.9113	86.4769	70.4376	80.4448	48.146	71.6835	96.3761	74.9733	72.3389
1149		39.4187	32.9975	23.8678	42.9603	36.1783	25.9668	44.5633	30.539	62.9845	34.2652	29.8754	20.6387	23.5494	57.1179	58.7134	72.9529	38.5947	44.5428	55.184	56.6275	77.7371	49.507	86.5248	70.4837	80.4251	48.1583	71.7186	96.3121	75.0223	72.333
1150		39.5629	32.5514	23.4313	43.2379	36.6318	26.0396	44.7476	30.5857	63.0462	34.1929	29.8699	20.7306	23.4699	57.2704	59.312	72.4837	38.5982	44.6579	55.2252	56.6182	78.7602	49.857	85.6893	70.5009	80.4185	48.1542	71.6776	96.2881	74.955	72.3154
1151		39.6889	31.9175	23.6477	42.8855	36.0104	26.0829	44.8245	30.653	63.0565	34.1835	29.8644	20.7284	23.8906	56.37	58.6841	74.1703	38.6223	44.7271	55.2527	56.6322	78.866	49.6591	84.1975	70.4779	80.458	48.0971	71.701	96.2881	74.9427	72.3154
1152		39.6936	31.949	23.7832	43.0801	36.2112	26.1646	44.7437	30.6765	63.0565	34.1929	29.8371	20.6081	23.7663	56.8565	58.6256	72.9348	38.6085	44.7963	55.3215	56.7353	77.5096	48.6482	84.8864	70.4779	80.4382	48.0971	71.6776	96.2642	74.906	72.2918
1153		39.8245	32.5659	23.6503	42.9415	36.9989	26.2242	44.5326	30.6267	63.0514	34.2306	29.8481	20.8095	23.439	56.9847	59.7424	74.0047	38.6154	44.8811	55.3215	56.6556	77.9392	49.2247	84.5516	70.4434	80.3922	48.0971	71.6952	96.2082	74.8754	72.2565
1154		39.2516	32.2564	23.9089	43.3508	35.7744	26.3082	44.2612	30.5331	62.9948	34.2778	29.8481	20.7218	23.2058	57.0465	58.0043	73.3524	38.5982	44.9659	55.3673	56.848	77.1923	50.6307	85.4496	70.4549	80.3659	48.0727	71.7127	96.1204	74.9366	72.2742
1155		39.4605	32.7083	23.4796	42.539	36.6884	26.3592	44.0443	30.3611	62.9228	34.2778	29.8535	20.8446	23.598	57.037	58.7525	73.1948	38.6085	44.9891	55.4224	56.7916	78.6743	50.2674	84.4563	70.4837	80.4251	48.0849	71.6718	96.1124	74.8877	72.2624
1156		39.6842	32.752	23.5993	43.4715	36.274	26.4299	43.938	30.3058	62.8817	34.284	29.8481	20.7854	22.7031	57.1989	58.8846	72.8143	38.5947	45.0007	55.4454	56.7728	78.7205	48.8748	85.5271	70.4894	80.2804	48.0849	71.6776	96.1044	74.8388	72.2624
1157		39.2701	32.4036	23.6758	42.8481	36.119	26.5034	43.9797	30.3	62.851	34.2086	29.8317	20.7678	23.6644	56.5963	59.2037	73.2675	38.5913	45.0123	55.5006	56.8715	78.8395	48.8099	85.2598	70.4837	80.3198	48.0442	71.742	96.0247	74.8632	72.233
1158		39.5769	32.4905	23.5712	43.1702	37.5172	26.5368	44.0975	30.3291	62.8048	34.0925	29.8371	20.7371	23.5891	56.4501	58.7769	74.2255	38.6188	45.0355	55.565	56.8104	78.424	49.7414	85.2858	70.4664	80.3724	48.0564	71.7127	96.0805	74.8388	72.2624
1159		39.5024	32.078	23.9474	43.5774	35.7384	26.618	44.2193	30.3611	62.8253	33.9298	29.8453	20.9612	23.439	56.6482	58.7867	74.4963	38.6188	45.0432	55.5374	56.8668	79.1178	49.7456	84.6512	70.4606	80.2804	48.0442	71.7127	95.9689	74.8632	72.2506
1160		39.5117	32.0751	23.8883	43.3772	35.9382	26.6699	44.4101	30.3669	62.8561	33.7614	29.8617	20.9392	22.2049	57.0703	58.7085	73.0073	38.6016	45.0625	55.5972	56.9044	78.6611	50.6391	83.9919	70.4664	80.3067	48.0279	71.7479	96.0088	74.7838	72.233
1161		39.521	32.2564	23.4542	43.2003	35.244	26.7219	44.5671	30.3494	62.8612	33.5657	29.8781	20.8292	22.7509	57.037	59.5244	74.7001	38.6085	45.1322	55.6479	56.9938	78.1877	49.2696	84.7049	70.5355	80.2739	48.0076	71.742	95.9211	74.796	72.2565
1162		39.6002	31.949	23.307	42.7921	36.7017	26.7685	44.6515	30.396	62.8407	33.4015	29.8917	20.8292	22.9211	56.2901	57.8934	75.9979	38.6361	45.1709	55.6617	56.9091	78.1615	49.3964	85.1966	70.5239	80.2542	47.9791	71.7537	96.0406	74.8205	72.233
1163		39.8479	32.0292	23.2259	42.5279	35.8104	26.8315	44.5364	30.4777	62.9074	33.2873	29.9054	20.9898	23.5317	57.1179	58.6597	73.7663	38.6533	45.2523	55.7402	56.9702	78.7866	49.6755	84.9164	70.5182	80.2279	47.9913	71.7127	95.9849	74.8143	72.2447
1164		39.4187	32.3343	23.4465	43.332	35.8956	26.8754	44.3528	30.5799	62.9639	33.2379	29.9218	20.9546	22.9298	56.9514	58.193	73.9986	38.6395	45.3494	55.694	56.9373	77.9196	49.4865	85.0214	70.4952	80.2148	47.9751	71.742	95.9769	74.8266	72.2506
1165		39.4652	32.5804	23.3298	42.2834	36.0006	26.9249	44.1089	30.6062	63.0514	33.2287	29.9519	20.9326	23.2321	56.4265	58.6304	73.2675	38.6326	45.3844	55.7494	56.9514	78.273	49.5974	84.0679	70.5182	80.2279	47.9873	71.7069	96.0486	74.796	72.2095
1166		39.3722	32.9039	23.5738	42.5353	36.785	26.9964	43.938	30.5594	63.1441	33.2811	29.9601	21.034	22.7118	56.3465	59.0022	73.4678	38.6464	45.435	55.7725	56.9514	77.724	50.8028	84.4771	70.5297	80.2148	47.9995	71.7186	96.0167	74.7899	72.2271
1167		39.4605	32.9975	23.6018	42.6394	36.4162	27.0405	43.9153	30.5273	63.2318	33.3892	29.9875	20.8644	23.4478	56.2619	58.2414	74.367	38.6533	45.4583	55.7725	56.9514	78.8197	48.9032	84.9654	70.4837	80.1951	47.9832	71.7127	96.0247	74.735	72.1448
1168		39.549	32.6676	22.9863	42.8071	37.6187	27.0846	43.9835	30.5506	63.304	33.5564	30.0258	20.8622	23.4787	56.4925	58.5037	74.7372	38.6395	45.5012	55.8418	56.9796	78.011	49.5522	84.2272	70.5182	80.2213	47.9751	71.7186	96.0885	74.796	72.1389
1169		39.4559	32.2592	23.5738	42.7884	36.572	27.126	44.2003	30.6062	63.4023	33.7116	30.0203	20.8666	23.0435	56.5632	58.5719	74.7929	38.6395	45.4661	55.8141	56.9985	79.284	49.9769	84.8815	70.5067	80.1754	47.9669	71.7713	96.0725	74.7838	72.1566
1170		39.0896	32.685	23.2512	42.8855	35.9973	27.1763	44.4254	30.6296	63.4644	33.8113	30.045	20.9238	22.4166	57.2179	58.1542	72.742	38.6533	45.4311	55.8464	56.9702	78.4372	48.8626	84.7837	70.5239	80.1688	47.9507	71.7479	96.1204	74.7716	72.1272
1171		38.9188	33.0151	23.3856	43.1214	35.8726	27.2033	44.6323	30.5974	63.5473	33.883	30.0587	20.7591	22.8468	56.6577	57.3653	73.0073	38.643	45.4116	55.8742	56.9985	79.005	49.7085	84.9584	70.5297	80.1164	47.9588	71.742	96.1683	74.7533	72.0802
1172		39.1404	33.0298	22.9787	42.2169	36.2112	27.2392	44.8477	30.5828	63.5525	33.9111	30.0642	21.0185	23.1575	56.3983	58.7036	74.6569	38.6706	45.4544	55.8834	56.9514	78.1877	49.3309	84.3917	70.5009	80.123	47.9507	71.7537	96.1523	74.7716	71.9981
1173		39.2747	33.0474	23.4008	42.11	36.1091	27.2641	44.9248	30.6442	63.454	33.9017	30.0669	20.992	23.6201	56.7854	58.4065	73.4678	38.6706	45.5129	55.9251	57.0267	78.3321	48.8788	84.9304	70.4722	80.0902	47.9547	71.7479	96.1843	74.7106	71.9454
1174		39.1219	32.9302	23.416	42.7399	35.6307	27.2974	44.8631	30.7204	63.4126	33.8237	30.0697	20.9018	23.061	57.0275	58.3093	73.7113	38.6809	45.5987	55.9622	57.0315	78.2271	49.1553	83.9297	70.4894	80.1098	47.9385	71.7654	96.2482	74.7167	71.8927
1175		39.549	32.5833	23.1173	42.2649	36.3467	27.3334	44.6976	30.8143	63.2937	33.721	30.0587	20.937	22.5596	56.3136	59.5293	73.9557	38.6878	45.6807	55.9622	57.258	78.4043	48.4306	84.7558	70.4952	80.1295	47.9547	71.7596	96.2961	74.8266	71.8576
1176		39.3536	32.8688	23.231	42.5836	36.6119	27.3645	44.5556	30.8525	63.206	33.6402	30.0532	20.915	22.6683	56.2525	59.559	74.2255	38.7016	45.8098	55.9575	57.1541	78.8395	49.4209	83.9643	70.5067	80.0312	47.9832	71.6952	96.3041	74.7838	71.8049
1177		39.2052	32.5862	23.4974	42.766	35.758	27.3784	44.479	30.8702	63.1286	33.5316	30.045	21.0097	23.0085	57.5479	58.2366	74.0047	38.674	45.8843	55.9529	57.31	77.7175	48.9397	85.3139	70.4837	80.0182	47.9873	71.742	96.4081	74.7838	71.7582
1178		39.1589	32.2218	23.1602	42.11	35.5232	27.411	44.4752	30.8467	63.0359	33.4479	30.0477	20.8644	23.2014	56.7618	59.2874	74.3362	38.7016	45.9667	55.9946	57.3527	78.7668	48.6603	84.3798	70.4952	79.9985	47.9995	71.7596	96.3681	74.7289	71.6881
1179		39.4791	32.2103	23.1425	41.9885	37.1398	27.4444	44.5978	30.8349	63.0051	33.4325	30.0532	20.9018	22.9954	56.8518	59.0709	73.8029	38.7085	45.9982	55.9714	57.3716	78.4043	49.2573	85.513	70.4722	80.0247	47.9832	71.7537	96.4242	74.7838	71.6998
1180		39.0711	32.476	23.1299	42.2538	35.8169	27.4638	44.7437	30.7762	63.0102	33.4448	30.0505	20.8249	23.3465	56.7097	59.6977	74.9851	38.712	46.0099	55.9807	57.4474	78.273	49.7208	83.3998	70.5124	80.0443	48.0076	71.7362	96.4882	74.7838	71.6589
1181		39.3072	32.4731	23.3602	42.7213	37.2406	27.486	44.9827	30.697	63.0462	33.4882	30.0752	20.7678	22.6857	56.8423	57.4083	73.5834	38.7258	46.0375	56.0363	57.4901	78.0503	49.1349	83.4547	70.5067	80.0705	47.9995	71.7186	96.4402	74.735	71.6589
1182		39.4466	32.7345	23.416	42.565	35.9579	27.5055	45.1761	30.6179	63.0462	33.5378	30.0944	20.781	23.0173	57.5431	57.85	74.1028	38.7292	46.0257	56.0131	57.4949	78.3649	48.9153	84.8395	70.4894	80.0247	47.9751	71.7362	96.5363	74.7533	71.6298
1183		39.2284	32.2218	23.2386	42.9528	36.3698	27.5139	45.3857	30.5448	63.1389	33.5843	30.1054	20.5013	23.083	56.1071	57.9319	73.6382	38.7016	46.0217	56.0595	57.5708	77.5096	49.8074	84.7488	70.5067	80.0116	47.9913	71.7186	96.5444	74.7167	71.6356
1184		39.1404	32.4615	23.135	41.7867	36.8117	27.5556	45.4401	30.539	63.1441	33.6091	30.1273	20.6737	22.8468	57.1512	58.4259	73.6199	38.7258	46.0139	56.0688	57.6089	78.2271	49.025	84.1441	70.4722	79.9985	47.9913	71.7362	96.5123	74.6923	71.5948
1185		39.1682	32.3603	23.4211	42.4834	36.9855	27.5556	45.3584	30.5916	63.2266	33.6184	30.1438	20.4339	22.7902	57.5815	58.421	74.2317	38.7189	45.9903	56.0456	57.5661	78.615	49.0291	84.4493	70.5009	80.0051	47.9832	71.742	96.6005	74.7289	71.6006
1186		39.2237	32.5224	23.3374	42.964	36.5388	27.5695	45.1489	30.7263	63.2782	33.5781	30.1658	20.3405	22.6378	57.037	59.4157	73.5529	38.7051	46.0139	56.0642	57.5186	78.5162	49.1594	83.8863	70.5067	79.9985	48.0239	71.7713	96.6808	74.7106	71.6414
1187		39.2237	32.6298	22.9687	42.2982	36.6684	27.5807	44.9286	30.8614	63.2679	33.5161	30.1988	20.3253	22.6683	57.2943	59.2677	73.8946	38.6809	46.006	56.0688	57.5281	78.7668	50.1261	84.9864	70.5067	79.992	47.9873	71.7362	96.6567	74.7167	71.6531
1188		39.3211	33.1208	22.8305	41.6148	36.3731	27.5974	44.7976	30.9762	63.3454	33.4077	30.2126	20.2106	22.7814	57.5335	58.6012	74.244	38.6844	45.9785	56.1059	57.7421	77.8283	48.8464	85.2297	70.5009	79.9854	47.9832	71.7303	96.6888	74.6618	71.6414
1189		39.3815	33.1149	22.946	42.9116	36.8718	27.6085	44.7284	31.0233	63.4178	33.2657	30.2291	20.1502	22.8818	57.1798	58.7427	73.1161	38.6982	45.9549	56.0734	57.6279	78.0503	48.8748	84.0541	70.4894	79.9135	48.0076	71.742	96.6808	74.6618	71.6648
1190		39.0942	32.8688	22.8155	42.1763	35.585	27.6253	44.7861	31.0735	63.3868	33.0994	30.2428	20.0941	22.7292	57.3468	58.1784	75.1654	38.7154	45.8961	56.1199	57.6231	78.8329	47.7871	84.3223	70.4894	79.92	48.0239	71.742	96.729	74.6923	71.6356
1191		38.8451	33.1032	23.231	42.8444	36.4725	27.6336	44.9402	31.0912	63.3816	32.9582	30.2373	20.0618	22.7248	56.6577	57.8018	74.5766	38.6913	45.8843	56.092	57.6897	77.244	48.7897	83.5096	70.4894	79.8873	47.9995	71.6952	96.737	74.6557	71.6065
1192		38.6705	33.8795	22.7629	42.5836	36.4195	27.6615	45.1141	31.0912	63.304	32.8236	30.2594	19.8171	22.2135	56.5161	58.5573	73.9557	38.7016	45.9118	56.1013	57.6517	76.9279	48.4507	84.0403	70.5124	79.8743	48.032	71.7245	96.7772	74.6679	71.624
1193		38.905	33.4689	23.1375	42.3204	37.0525	27.6727	45.3546	31.0765	63.1699	32.7441	30.2676	19.8192	22.3603	57.323	58.3093	75.3523	38.6913	46.0021	56.0642	57.7612	77.6525	48.8464	84.5676	70.5067	79.8351	48.0401	71.6776	96.7611	74.6496	71.5424
1194		39.5909	33.4097	22.8004	42.9042	37.2776	27.6671	45.5102	31.0381	63.0411	32.7075	30.2704	19.8663	22.2006	56.8518	58.5671	74.1334	38.6982	46.0768	56.1152	57.6659	77.3151	48.733	83.2745	70.5009	79.8482	48.0239	71.7069	96.8335	74.6131	71.5773
1195		38.8958	33.0239	22.7954	42.6134	36.4128	27.6615	45.596	30.9791	62.9228	32.7289	30.2787	19.7487	22.1488	56.7381	58.7867	74.2133	38.7016	46.1201	56.157	57.7231	77.1665	49.1716	83.597	70.5124	79.822	48.0361	71.6835	96.8416	74.5826	71.5424
1196		39.4187	33.1032	22.8757	42.1726	36.446	27.6838	45.5375	30.9084	62.8099	32.7869	30.2869	19.9371	22.812	56.6435	58.4356	73.7724	38.7016	46.2187	56.1106	57.685	77.1213	49.2042	84.3729	70.5239	79.7894	48.0361	71.742	96.7772	74.5826	71.4958
1197		39.0849	33.2356	23.2057	43.3056	36.2541	27.709	45.3546	30.8614	62.7638	32.8205	30.2787	19.7167	22.2653	57.4952	57.4849	75.496	38.7223	46.2937	56.1059	57.4759	77.8022	48.7695	83.3293	70.5355	79.7763	48.0483	71.7362	96.8255	74.5948	71.4551
1198		38.8543	32.4094	23.3323	42.5836	36.7517	27.7118	45.1838	30.8731	62.7689	32.9123	30.2704	19.8985	23.1794	57.1655	58.9532	75.1778	38.7085	46.3529	56.1292	57.685	78.2927	48.1059	83.4753	70.5297	79.7763	48.0524	71.7245	96.8577	74.5826	71.426
1199		38.8451	32.688	22.8983	41.2146	35.8497	27.7397	45.0058	30.9526	62.7894	32.9705	30.2869	19.9199	22.69	56.757	58.4356	75.9979	38.7051	46.4044	56.0595	57.4854	78.2927	49.4127	83.6609	70.5182	79.7372	48.0442	71.7127	96.906	74.6131	71.4376
1200		39.145	32.8162	22.7478	42.8668	36.6851	27.7565	44.9518	31.0558	62.8561	33.0104	30.2924	19.9822	22.7031	56.6388	59.4403	74.4409	38.7085	46.4677	56.092	57.6136	78.4306	49.4414	83.8656	70.5067	79.822	48.0117	71.7245	96.8335	74.5644	71.4434
1201		39.1543	32.5688	23.1653	42.1653	36.1288	27.7732	44.9865	31.1592	62.9331	33.0349	30.2924	19.9285	22.3863	56.9135	58.1784	73.9619	38.6947	46.4994	56.1106	57.4711	77.5615	50.3215	83.1533	70.5412	79.7307	47.9913	71.7245	96.8818	74.5583	71.4783
1202		39.3908	32.6501	23.1653	43.2868	37.0257	27.7676	45.1218	31.1977	63.0823	33.0012	30.3228	20.1825	22.6596	57.3421	57.9899	72.4178	38.6913	46.5312	56.1431	57.5661	79.324	47.9821	83.9761	70.5412	79.7633	47.9263	71.7127	96.9221	74.5644	71.4667
1203		39.0434	32.3978	22.9435	42.9939	36.4128	27.7816	45.3157	31.1799	63.1183	32.9399	30.3338	20.0316	22.0455	56.847	58.7623	73.7541	38.6878	46.5708	56.157	57.4901	77.7631	48.6078	83.0781	70.5412	79.7698	47.9141	71.6893	96.8577	74.5157	71.4725
1204		39.108	32.939	22.8983	42.8705	36.7017	27.7704	45.4985	31.109	63.1544	32.8511	30.3697	19.9972	22.356	56.6482	57.9947	73.5834	38.6809	46.6304	56.1663	57.4901	78.8064	48.7128	83.8035	70.547	79.7633	47.8979	71.6952	96.8657	74.5461	71.4783
1205		38.6567	32.72	23.0014	43.1664	36.6185	27.7648	45.6741	31.0233	63.2111	32.7808	30.4112	19.9886	22.8949	56.9182	58.4502	74.6013	38.6706	46.6741	56.1524	57.5234	79.0979	48.5675	84.0334	70.5009	79.7568	47.8898	71.7537	96.8577	74.5096	71.4667
1206		38.928	32.2477	23.135	43.8771	36.383	27.7704	45.7406	30.9114	63.2318	32.7289	30.4167	20.079	22.8076	57.1274	58.6695	74.7806	38.6775	46.7179	56.1663	57.5661	78.0699	49.1961	83.5577	70.5758	79.7307	47.8979	71.7186	96.8094	74.5278	71.4841
1207		39.048	32.6909	22.9335	42.5502	36.8618	27.7593	45.6624	30.7996	63.3092	32.6862	30.4167	20.1092	22.9167	56.705	58.1736	73.864	38.674	46.702	56.1385	57.4617	78.1092	49.3964	84.0057	70.5297	79.7176	47.9101	71.7186	96.8738	74.4974	71.4667
1208		39.145	32.5775	22.8355	42.9191	36.0236	27.762	45.5063	30.7292	63.3712	32.6831	30.4112	19.9672	22.3301	56.7144	58.494	74.2071	38.674	46.7378	56.1663	57.4854	78.3124	49.1268	83.7022	70.547	79.6785	47.906	71.7127	96.8255	74.4063	71.4783
1209		38.9326	32.6792	22.6403	41.9334	36.393	27.7537	45.2963	30.7351	63.3557	32.6709	30.4056	20.079	22.6291	56.6624	58.5524	75.7151	38.6844	46.7617	56.1803	57.3384	78.1681	48.3382	83.8952	70.5239	79.7111	47.8816	71.6835	96.8496	74.4245	71.4376
1210		39.2886	33.3004	22.7153	41.7977	36.1321	27.7593	45.1606	30.7292	63.3454	32.7045	30.3642	20.2149	22.2006	56.9182	59.3712	76.1743	38.6947	46.8095	56.1942	57.4332	77.6005	49.1431	83.9712	70.547	79.6525	47.8614	71.7069	96.8657	74.3456	71.4027
1211		39.7356	33.2562	22.1979	42.9266	36.8685	27.7481	45.0406	30.7028	63.2989	32.7411	30.3311	20.1092	22.7335	57.0941	57.6	75.4647	38.6947	46.7856	56.171	57.4142	77.7761	48.9844	82.8258	70.5642	79.6134	47.8614	71.6601	96.8657	74.3395	71.426
1212		39.2376	32.7754	22.5106	42.5168	36.6086	27.7648	45.0909	30.6472	63.2214	32.8266	30.2952	20.1243	22.123	57.1226	58.4843	75.0535	38.6913	46.7617	56.171	57.4427	77.8739	48.1859	82.8258	70.5527	79.646	47.837	71.701	96.8416	74.3213	71.4202
1213		39.145	33.4867	22.3714	42.6729	36.755	27.7481	45.1799	30.6852	63.1029	32.9307	30.2814	20.1761	22.4166	56.5868	58.0768	74.731	38.7258	46.7338	56.2035	57.4	78.6282	49.6632	84.1718	70.5758	79.6785	47.8127	71.6835	96.8416	74.3759	71.362
1214		39.3165	33.0914	22.5231	42.3722	36.5289	27.7648	45.3623	30.7791	63.0565	33.0042	30.2731	20.1545	22.0112	56.9989	58.1494	72.6218	38.7154	46.7378	56.1849	57.3858	78.4635	49.2247	82.6762	70.5585	79.672	47.8167	71.7186	96.8738	74.4063	71.3504
1215		39.4884	32.9273	22.7153	42.0879	36.3169	27.7565	45.6195	30.8349	63.0617	33.0564	30.2787	20.1566	23.1531	56.5444	58.0333	74.5951	38.6878	46.7537	56.171	57.4095	78.9255	49.2042	83.4527	70.5297	79.6785	47.7641	71.7069	96.8577	74.4306	71.3446
1216		39.0572	33.4216	22.7604	42.051	36.6951	27.7593	45.8346	30.8173	63.0668	33.0656	30.2924	20.1566	23.3465	57.3803	57.5712	75.665	38.6982	46.7975	56.1756	57.4569	78.1157	48.1219	83.5302	70.5355	79.6264	47.7479	71.701	96.7933	74.461	71.3388
1217		39.0064	33.2385	22.9863	41.7537	37.1196	27.7369	46.0584	30.6618	63.1338	33.0503	30.3228	20.107	22.4902	56.2619	58.13	73.687	38.6706	46.8334	56.171	57.4711	78.2467	49.3186	83.1328	70.5527	79.5743	47.7519	71.7069	96.7933	74.4245	71.333
1218		39.1265	33.1973	22.6853	42.949	36.932	27.7509	46.1253	30.4543	63.1647	33.0411	30.3393	20.2539	22.2653	56.904	58.0575	75.4023	38.7051	46.8573	56.1989	57.4237	78.011	49.021	83.4616	70.547	79.5939	47.7357	71.7245	96.8496	74.3881	71.3562
1219		38.8221	32.825	22.8456	42.3315	36.6784	27.7369	46.082	30.3698	63.2214	32.9429	30.3752	20.0682	22.4556	56.705	58.4065	73.7113	38.6775	46.9012	56.1663	57.4095	77.4252	48.4226	83.0849	70.5642	79.6004	47.7479	71.742	96.8174	74.3941	71.3446
1220		39.3397	32.98	22.9259	42.1911	36.9956	27.7593	45.9013	30.4222	63.3712	32.8786	30.4278	20.2322	22.261	56.5868	59.1446	75.3024	38.6913	46.9251	56.171	57.4379	78.2271	49.6056	82.9826	70.5642	79.6199	47.7357	71.6835	96.7611	74.3881	71.3795
1221		38.4781	32.8425	22.5879	41.9775	36.063	27.7537	45.7289	30.5068	63.3661	32.7503	30.4665	20.1372	22.3733	56.7286	58.9483	73.7602	38.6947	46.9331	56.1477	57.4806	77.9588	48.4749	84.6303	70.5815	79.6004	47.7276	71.7127	96.8416	74.3941	71.3911
1222		38.9418	32.2189	22.7904	41.4762	36.8151	27.762	45.5843	30.5945	63.4489	32.6679	30.5274	19.9392	21.7539	56.9467	57.9368	75.1032	38.7051	46.9331	56.1617	57.4711	78.0372	49.4332	83.3792	70.5527	79.5808	47.7276	71.6776	96.7531	74.3638	71.3678
1223		38.6659	32.5166	22.4907	42.3611	36.2277	27.7676	45.4869	30.656	63.4282	32.6222	30.5579	19.9929	22.395	56.8423	58.4356	75.209	38.7223	46.9771	56.1756	57.5234	77.8804	49.1186	84.489	70.5585	79.6785	47.7114	71.6659	96.6888	74.3941	71.3911
1224		38.9372	32.3776	22.6378	41.9848	36.9721	27.7732	45.5297	30.7175	63.4955	32.6192	30.5968	20.2366	22.764	57.5767	57.8307	74.7187	38.7534	47.0211	56.1989	57.4759	78.4898	48.9519	83.2402	70.4952	79.6199	47.7195	71.7186	96.7611	74.4002	71.4027
1225		38.5467	32.7666	22.6728	41.1133	36.8184	27.7676	45.6741	30.8408	63.4696	32.6039	30.6357	20.1221	22.1661	56.4642	57.5137	74.663	38.7603	47.0531	56.1896	57.5186	78.3912	49.3759	84.0749	70.5642	79.5743	47.7357	71.6835	96.737	74.3516	71.4027
1226		38.988	32.6123	22.6553	41.4981	36.9019	27.7593	45.8464	30.9732	63.4748	32.6405	30.669	20.12	21.8738	56.705	57.8934	75.2463	38.7776	47.1011	56.1989	57.4048	78.2533	48.8545	83.1259	70.5527	79.5678	47.7276	71.701	96.7129	74.382	71.3504
1227		38.8635	32.9946	22.6628	42.1837	36.9956	27.7676	46.0781	31.0588	63.454	32.6831	30.6829	20.3123	21.724	56.9229	58.5963	75.2277	38.8053	47.1251	56.1756	57.4522	78.0437	48.9072	83.4802	70.5355	79.5613	47.7236	71.7069	96.7692	74.4123	71.3562
1228		38.5651	32.6967	22.7829	42.3315	37.0123	27.7453	46.2791	31.0735	63.4592	32.7472	30.6968	20.5449	23.0435	57.4186	59.0415	74.626	38.8018	47.1492	56.2314	57.4759	78.4438	48.0819	83.3998	70.5642	79.5483	47.7641	71.7303	96.721	74.4488	71.3388
1229		39.145	32.6443	22.7979	41.8673	37.4293	27.7369	46.469	31.0145	63.3351	32.8205	30.7108	20.3687	22.5206	56.9657	59.3071	73.0375	38.8087	47.1773	56.1803	57.4901	78.3189	48.018	82.9416	70.5585	79.5613	47.7236	71.6835	96.6808	74.3941	71.3388
1230		38.5971	32.6938	22.5231	41.9444	35.4874	27.7369	46.5483	30.9526	63.2524	32.9215	30.7163	20.4252	22.6291	56.6293	58.4648	74.9355	38.8156	47.1732	56.1896	57.4332	77.341	48.8505	83.1533	70.6103	79.6069	47.7519	71.7127	96.6728	74.4245	71.2982
1231		38.7761	32.7812	22.4509	41.2146	36.393	27.7173	46.5324	30.8672	63.1492	33.0073	30.7219	20.5558	22.123	56.8565	57.8067	75.0348	38.8087	47.1973	56.2175	57.4237	79.0183	48.2259	82.7509	70.57	79.5678	47.7276	71.6835	96.6326	74.3759	71.3214
1232		38.8129	32.9888	22.543	41.2038	36.3665	27.7062	46.3977	30.8026	63.1029	33.0595	30.7191	20.7503	22.69	56.8091	58.3336	75.4835	38.8364	47.2294	56.2035	57.3858	77.5355	48.2981	82.9942	70.5642	79.5613	47.6386	71.6367	96.6085	74.4245	71.2749
1233		38.9557	32.653	22.6728	41.816	36.7217	27.7034	46.1923	30.738	63.0874	33.121	30.6913	20.6824	22.3603	57.1512	58.4405	74.9355	38.8399	47.2334	56.2454	57.419	78.2795	47.5217	82.4096	70.5758	79.5678	47.6508	71.6718	96.6166	74.3638	71.2808
1234		39.1589	33.4748	22.7954	41.7904	36.1453	27.695	45.9837	30.7586	63.072	33.1117	30.669	20.8314	22.9167	56.4548	58.0285	74.7496	38.8641	47.2495	56.2687	57.3432	77.0117	48.8788	83.0713	70.5758	79.5613	47.7114	71.7127	96.6647	74.4184	71.2691
1235		38.2955	33.3034	22.7228	41.7281	36.6152	27.6755	45.8189	30.832	63.1441	33.0871	30.6273	20.7788	22.4816	56.7286	57.8259	73.8334	38.8468	47.2937	56.2547	57.3242	78.1288	48.0021	83.441	70.5758	79.5093	47.7357	71.6776	96.6487	74.3759	71.2866
1236		38.7945	32.7025	23.0316	41.915	36.7784	27.6782	45.7915	30.9526	63.2576	33.0349	30.5968	20.6496	22.0455	56.7902	58.319	74.6074	38.8779	47.3178	56.2826	57.3953	77.3734	47.4585	82.5947	70.547	79.5678	47.8127	71.6542	96.6005	74.3941	71.2808
1237		38.5422	32.8104	22.4758	41.893	36.735	27.6643	45.9052	30.985	63.3919	32.9368	30.5579	20.7131	22.356	56.847	58.13	76.1617	38.8987	47.35	56.2594	57.4142	78.0634	47.8746	84.0887	70.5988	79.5353	47.8979	71.6484	96.5444	74.4184	71.2633
1238		38.6292	33.0591	22.5979	42.3167	36.9654	27.6643	46.0387	31.0204	63.5058	32.8511	30.5108	20.8776	22.1532	56.2619	57.2077	76.2248	38.8883	47.3942	56.3292	57.4048	79.1045	47.5889	83.0986	70.6046	79.5418	47.9547	71.6425	96.5444	74.3941	71.2749
1239		38.5284	32.6821	22.6098	42.1837	37.5679	27.6559	46.2476	30.9909	63.6303	32.8022	30.4886	20.8468	22.7118	57.1893	57.6768	74.762	38.9091	47.4224	56.3106	57.3479	77.3346	47.9941	83.1328	70.5527	79.5418	48.0401	71.6075	96.5604	74.4002	71.2633
1240		38.643	32.3776	22.3962	42.1616	36.8952	27.6531	46.4254	30.929	63.7863	32.7747	30.461	20.689	22.0369	56.7002	58.1204	74.7001	38.9195	47.4466	56.3152	57.31	78.0241	47.1593	82.681	70.5873	79.5223	48.1664	71.6718	96.5203	74.3698	71.2401
1241		38.7807	32.4528	22.3615	42.3833	35.9644	27.6392	46.5523	30.8378	63.8904	32.7716	30.4195	20.7306	22.2696	56.5302	57.2793	74.244	38.9576	47.4627	56.3246	57.2911	78.6018	46.9282	82.5472	70.6161	79.5223	48.2685	71.6835	96.4882	74.3395	71.2691
1242		38.7577	32.8279	23.2007	41.7757	36.9889	27.6503	46.5959	30.6911	63.9321	32.7686	30.4001	20.8424	22.6378	57.0037	57.8837	73.5955	38.9438	47.4949	56.3712	57.3858	77.3928	47.6602	82.817	70.5873	79.4833	48.3257	71.6367	96.5283	74.382	71.2633
1243		38.8912	32.2362	22.3739	41.3671	35.8497	27.6225	46.5324	30.5799	64.0052	32.7961	30.3835	20.9502	22.5423	56.653	59.1938	75.0224	38.9784	47.4828	56.3758	57.4237	77.0632	46.7955	82.926	70.5873	79.4573	48.3584	71.6718	96.4963	74.3638	71.2866
1244		38.6567	32.4934	22.5231	41.5017	37.1398	27.6364	46.3977	30.539	64.0313	32.8603	30.3863	20.9414	22.6422	56.8992	57.1267	75.1467	38.9576	47.3982	56.3618	57.4901	77.998	47.2143	83.206	70.6046	79.5028	48.383	71.701	96.4162	74.3881	71.2749
1245		38.6521	31.846	22.5081	41.5747	35.8268	27.6113	46.1963	30.539	64.0104	32.897	30.3559	20.849	22.2351	56.4501	56.9128	74.9169	38.9507	47.35	56.3618	57.4142	77.8804	46.4963	82.2743	70.593	79.4963	48.4116	71.6718	96.4882	74.382	71.304
1246		38.118	32.8659	22.3987	41.8893	35.9809	27.6057	45.9994	30.5857	63.9426	32.9	30.3366	20.9898	21.6898	56.3277	57.528	75.7967	38.968	47.2856	56.3618	57.3621	78.1223	47.4308	83.2129	70.5988	79.4118	48.4444	71.6192	96.4402	74.3213	71.304
1247		38.6751	32.4094	22.6004	40.839	36.0071	27.5974	45.8856	30.6589	63.8488	32.9062	30.3228	20.9282	22.3776	56.3936	57.9705	75.6713	38.9784	47.1933	56.3852	57.4332	76.87	47.4585	83.2765	70.6334	79.4248	48.4526	71.6659	96.4001	74.3577	71.2982
1248		38.62	32.447	22.7929	42.0216	36.735	27.589	45.9209	30.7644	63.7603	32.9123	30.3117	20.9414	22.9036	56.8186	58.3385	76.1554	38.9784	47.1412	56.3992	57.4095	78.6809	46.4537	82.8462	70.6046	79.4573	48.4608	71.6718	96.3761	74.3395	71.304
1249		38.533	32.3863	22.9008	41.1169	36.0367	27.5807	46.0387	30.9143	63.6719	32.9245	30.3007	20.9942	22.261	56.776	58.7476	74.5395	39.0131	47.0971	56.4225	57.5376	77.6525	47.0456	82.3893	70.6219	79.4118	48.4649	71.6659	96.3841	74.291	71.362
1250		38.5925	33.5074	22.4236	42.0584	36.9387	27.564	46.2239	31.0676	63.5836	32.9429	30.2952	21.0958	21.7668	56.6104	57.6528	75.5773	39.0166	47.0611	56.4225	57.5234	78.4043	47.5651	82.9484	70.6046	79.4183	48.4649	71.6835	96.3921	74.2788	71.3272
1251		38.533	32.8863	22.8907	41.4362	36.735	27.5584	46.4571	31.1622	63.4955	32.9429	30.3007	21.2442	21.8395	56.904	58.4356	73.9557	39.034	47.0651	56.4318	57.4522	78.214	47.8149	82.5947	70.6334	79.4313	48.4608	71.6601	96.3761	74.2788	71.3388
1252		38.7669	33.0709	22.4434	41.915	36.765	27.5278	46.6515	31.1563	63.5318	32.9582	30.2952	21.2264	21.4638	56.8708	59.0758	76.307	39.0479	47.1452	56.4925	57.3716	77.7501	47.4821	82.2087	70.6276	79.4508	48.469	71.6425	96.2801	74.2485	71.3446
1253		38.1999	33.5074	22.7128	41.7025	36.307	27.5222	46.7749	31.0381	63.5629	32.9307	30.3228	21.2908	22.08	56.4595	57.4418	75.4835	39.0548	47.2615	56.4738	57.4285	77.4836	47.8865	81.8582	70.6103	79.4183	48.4362	71.6893	96.3041	74.2303	71.3446
1254		38.4415	33.6499	23.087	42.5019	36.4493	27.5083	46.7988	30.8996	63.6044	32.8664	30.32	21.2087	22.0112	56.5491	57.3127	74.6939	39.0618	47.366	56.4972	57.3574	77.7892	46.6943	82.7441	70.5988	79.3339	48.4403	71.6776	96.2722	74.2364	71.3214
1255		38.4553	33.8406	22.2078	41.418	36.3764	27.486	46.743	30.7908	63.6667	32.8297	30.3338	21.2797	22.0541	55.9948	57.3796	75.1405	39.0722	47.4788	56.4925	57.4427	78.0634	47.9821	82.4522	70.6046	79.4508	48.4403	71.6893	96.2642	74.194	71.3098
1256		38.7531	33.8078	22.4932	40.7922	36.6884	27.4638	46.584	30.7204	63.8071	32.7655	30.3476	21.1577	22.1618	56.7523	58.9385	75.471	39.0896	47.5312	56.5206	57.3337	77.7827	47.3717	82.1007	70.6103	79.4183	48.4198	71.6718	96.2801	74.2364	71.2808
1257		38.373	33.3447	22.6373	41.5017	35.5622	27.4583	46.3186	30.6267	63.8435	32.6831	30.3725	21.2708	21.9467	56.6482	57.9657	76.0671	39.093	47.6362	56.5346	57.5376	78.4043	47.352	82.7286	70.668	79.3664	48.4034	71.701	96.2482	74.1879	71.2227
1258		37.8777	33.1649	22.2989	41.6733	35.7417	27.436	46.1293	30.5711	63.9791	32.6588	30.3725	21.3463	22.4512	56.9894	58.4697	75.1529	39.107	47.7374	56.5533	57.4949	76.9923	49.1798	83.208	70.6046	79.3664	48.4403	71.6601	96.2242	74.1758	71.2401
1259		38.0227	33.4867	22.6054	41.1929	36.9654	27.4194	45.9955	30.5331	64.0522	32.6192	30.3808	21.2198	21.7625	55.836	58.8112	73.6321	39.1209	47.8143	56.5439	57.5091	77.2181	46.9321	83.9573	70.6219	79.4053	48.4198	71.6893	96.2482	74.1577	71.2054
1260		38.0681	33.4926	22.6803	41.1857	36.2145	27.4083	46.086	30.5506	64.1516	32.5948	30.3808	21.2264	21.532	56.8708	58.2851	73.5164	39.1139	47.9401	56.5439	57.5091	77.0826	46.9321	82.683	70.593	79.3794	48.4362	71.701	96.2242	74.0911	71.2112
1261		37.7421	32.977	22.7078	41.6806	37.3214	27.3805	46.2515	30.6618	64.2039	32.5948	30.3973	21.3753	22.4902	55.9808	58.0043	74.0353	39.1139	48.0662	56.5533	57.5328	77.8804	47.9941	83.5234	70.6507	79.3145	48.4239	71.6659	96.1683	74.1456	71.2054
1262		38.3274	33.3004	22.5948	40.9976	36.4228	27.3583	46.4571	30.7879	64.2144	32.5918	30.4222	21.1024	21.8824	56.9135	58.2317	74.626	39.1452	48.1518	56.6047	57.5234	76.9666	47.3559	81.9592	70.6449	79.3404	48.4116	71.701	96.1763	74.0972	71.1822
1263		37.7557	33.2179	22.9259	41.6477	36.0006	27.35	46.6595	30.879	64.1882	32.5948	30.4388	21.2109	21.677	56.9229	57.2173	75.6024	39.1417	48.1926	56.6141	57.5423	77.542	48.254	82.1412	70.6853	79.321	48.4321	71.701	96.1603	74.073	71.188
1264		37.7963	32.977	22.7253	41.059	35.7907	27.3195	46.7908	30.8819	64.0992	32.5613	30.4582	21.2242	22.1488	56.1259	58.2802	75.097	39.1452	48.2375	56.6328	57.4237	77.9065	48.3904	82.0111	70.6565	79.3015	48.4157	71.7479	96.1044	74.073	71.188
1265		37.9683	32.7375	22.6553	42.0584	36.3301	27.2891	46.8386	30.7938	64.0104	32.5309	30.4748	21.1887	21.4936	56.847	57.8115	75.734	39.1626	48.2824	56.6469	57.4427	77.9392	48.1299	82.819	70.6507	79.2561	48.4034	71.701	96.0965	74.0246	71.2227
1266		37.3463	33.1531	22.946	41.0626	35.7842	27.2669	46.7948	30.6735	63.8696	32.5097	30.4665	21.3842	22.0886	56.5538	57.8404	76.0671	39.1626	48.3478	56.6703	57.3953	78.0437	48.8424	83.124	70.668	79.2821	48.3707	71.6776	96.0805	74.0186	71.1764
1267		37.4361	32.2708	22.5904	41.904	36.2079	27.2282	46.6555	30.539	63.7707	32.4732	30.4499	21.2264	21.9897	56.2244	58.3967	74.626	39.1731	48.3601	56.6516	57.4048	78.9586	47.8269	83.0849	70.6449	79.2172	48.3625	71.7537	96.1204	73.9884	71.1764
1268		37.9139	32.9536	22.4658	41.5017	35.8497	27.2171	46.465	30.3815	63.6563	32.4489	30.4554	21.46	22.2523	57.0703	59.0218	75.2027	39.194	48.3928	56.6422	57.3384	77.9065	47.6047	82.1277	70.6738	79.1784	48.3666	71.6776	96.0247	74.0125	71.1532
1269		37.6024	33.0239	22.1361	40.3125	36.9989	27.1895	46.2594	30.2012	63.62	32.4125	30.436	21.293	22.2092	56.4736	58.3385	74.5272	39.2183	48.4133	56.6516	57.2627	77.8478	48.3021	81.0223	70.6738	79.2432	48.3625	71.6952	96.0725	73.9522	71.1127
1270		37.306	32.9565	22.5904	41.2944	36.9956	27.1618	46.2239	30.0766	63.6303	32.4125	30.4305	21.3241	22.3993	56.7192	58.0188	76.5984	39.2427	48.4912	56.6516	57.2202	76.9923	48.1939	81.8582	70.6795	79.2496	48.3666	71.6367	96.0327	73.9642	71.1185
1271		37.3195	33.159	22.823	41.2255	36.6185	27.137	46.2673	30.0332	63.6355	32.4004	30.4333	21.5515	21.8353	56.1681	58.3093	74.7125	39.2602	48.5322	56.6469	57.1399	77.0503	48.5877	82.4319	70.6449	79.1978	48.3216	71.6718	96.0088	73.9823	71.0606
1272		37.2389	32.6327	22.4559	41.378	36.3169	27.0956	46.4096	30.1229	63.6563	32.4429	30.436	21.3486	22.2739	56.4312	59.2283	75.1281	39.2602	48.6102	56.6703	57.121	77.4901	48.4145	82.459	70.6911	79.1525	48.338	71.7127	95.953	73.928	71.0606
1273		37.3912	33.641	22.7403	40.7024	36.8317	27.0846	46.6039	30.2535	63.7291	32.534	30.4278	21.3975	22.2653	57.2179	57.4323	76.719	39.2951	48.6637	56.6562	57.1824	78.0372	48.5473	82.4929	70.6565	79.1913	48.2971	71.6718	95.9689	73.928	71.0722
1274		37.1673	33.4038	22.4733	40.803	36.8618	27.0432	46.7908	30.3902	63.8071	32.6344	30.436	21.3108	22.5293	56.5302	58.1155	75.6901	39.316	48.7213	56.6984	57.0692	77.3799	47.7554	82.1209	70.7026	79.1849	48.3012	71.6601	95.9211	73.934	71.0895
1275		37.0335	32.6501	22.3813	40.7527	35.5883	27.0184	46.9384	30.5565	63.953	32.7655	30.4305	21.3664	21.6514	57.075	57.6	76.8527	39.3265	48.8037	56.675	57.0739	77.2117	47.4506	81.8832	70.6795	79.2043	48.2848	71.6367	95.9052	73.8918	71.0837
1276		37.1584	33.4571	22.5331	41.5893	36.017	26.9937	47.0303	30.653	64.0679	32.8878	30.4416	21.422	22.1402	56.6671	58.533	74.2747	39.3579	48.8325	56.6562	57.0739	77.9	48.3422	83.7642	70.6622	79.1654	48.2317	71.6542	95.9132	73.8737	71.0664
1277		36.8955	33.5222	22.7103	41.6148	37.1129	26.9496	47.0623	30.738	64.183	33.0012	30.4278	21.3219	22.2135	56.6152	58.3433	76.2122	39.3824	48.8284	56.6469	57.1635	77.9522	48.7452	82.6878	70.6968	79.1202	48.1868	71.6601	95.8654	73.8556	71.0664
1278		37.0914	33.5727	22.2994	41.4107	36.3996	26.9221	46.9744	30.782	64.2458	33.0472	30.4167	21.5024	22.0541	56.8091	57.9175	76.2185	39.3998	48.8408	56.689	57.2296	77.8674	48.2219	82.0111	70.6449	79.1331	48.195	71.625	95.8654	73.8737	71.0548
1279		36.9934	33.2945	22.8305	40.9435	36.4393	26.8947	46.8227	30.7234	64.3192	33.0411	30.4195	21.2419	22.1015	56.9704	58.2463	77.4345	39.4453	48.8531	56.6703	57.2769	78.0176	48.05	81.6031	70.6507	79.1137	48.1705	71.6542	95.8018	73.8496	71.0201
1280		37.212	32.9595	22.6278	40.5805	37.1834	26.8645	46.6396	30.6325	64.3454	33.0349	30.4001	21.2641	21.5661	56.5302	57.624	74.5334	39.4418	48.8531	56.7031	57.31	77.7175	46.7877	82.1797	70.6911	79.1137	48.146	71.6718	95.8098	73.8315	71.0259
1281		37.1227	33.1973	22.9712	41.5418	36.1453	26.837	46.5086	30.5302	64.3612	32.9766	30.4001	21.3708	22.0326	55.9434	58.421	75.1778	39.4558	48.849	56.6984	57.2769	78.1681	47.2575	81.8784	70.668	79.0878	48.142	71.6893	95.8098	73.8315	70.997
1282		37.5124	32.8483	22.5829	41.4144	36.7617	26.8068	46.5761	30.4164	64.3035	32.9399	30.3973	21.3041	21.9725	56.403	57.4849	75.8218	39.5048	48.8531	56.7172	57.3242	76.6069	48.1339	82.4029	70.6738	79.1137	48.1053	71.6835	95.7621	73.8798	71.0317
1283		37.0246	32.7929	22.5057	41.0121	36.922	26.7849	46.7032	30.3669	64.1934	32.9092	30.3835	21.1932	21.63	56.5916	58.8014	76.9483	39.5118	48.8408	56.7312	57.4379	77.5745	48.3382	82.3555	70.668	79.1202	48.1012	71.7069	95.77	73.8255	71.0317
1284		37.1986	32.4094	22.5256	41.5455	37.1633	26.752	46.9224	30.3902	64.1254	32.9031	30.3752	21.382	22.0069	56.7902	58.2996	73.6504	39.5469	48.8325	56.7312	57.4522	78.0961	48.7371	82.615	70.6507	79.0878	48.1012	71.6893	95.6985	73.8195	71.0374
1285		36.891	33.0386	22.4708	40.7707	36.8384	26.7411	47.1144	30.4339	64.0104	32.9307	30.3476	21.3308	21.1711	56.4689	58.4065	74.7558	39.5434	48.7913	56.7219	57.3621	77.6655	48.1539	82.7101	70.668	79.1266	48.1053	71.7069	95.7144	73.7954	71.0374
1286		37.1405	32.9331	22.5779	41.0807	36.3202	26.7055	47.2749	30.5711	63.854	32.992	30.3393	21.1113	21.8781	56.1305	58.4745	74.0844	39.5784	48.849	56.75	57.3384	77.4252	48.2941	82.1527	70.7141	79.1978	48.1012	71.7186	95.7303	73.7532	70.997
1287		37.5799	32.7462	22.3466	42.0879	35.312	26.6836	47.3834	30.7028	63.7655	33.0441	30.3228	21.1245	21.7668	56.705	59.0513	76.4082	39.596	48.8449	56.7641	57.3858	77.0181	48.2379	81.7689	70.7084	79.2108	48.0971	71.701	95.6588	73.7231	71.0028
1288		37.1539	32.6356	22.5206	41.1893	36.2343	26.6699	47.3673	30.8408	63.6875	33.1548	30.3311	21.1135	22.1058	56.2948	58.5524	76.3386	39.61	48.8614	56.7406	57.3432	77.7501	48.6441	82.5947	70.6449	79.1331	48.1175	71.6835	95.6509	73.7171	71.0143
1289		37.3777	32.7637	22.5555	41.5054	35.8137	26.6426	47.2186	30.8908	63.6563	33.2657	30.3145	21.1444	20.8757	56.7097	58.533	74.9479	39.603	48.8985	56.7781	57.5423	77.555	48.7614	81.8765	70.6507	79.1331	48.0849	71.6718	95.635	73.7171	70.9681
1290		37.4405	32.8834	22.2276	41.9848	36.5621	26.6126	46.9943	30.8614	63.6875	33.3861	30.32	21.0781	21.5277	56.0228	58.5232	75.4585	39.617	48.9316	56.7641	57.3858	78.1877	47.8826	82.5065	70.6911	79.159	48.1134	71.6952	95.635	73.6931	70.9565
1291		37.1763	32.7841	22.8707	41.783	36.0532	26.6016	46.7072	30.8643	63.6979	33.482	30.3228	20.9788	21.8781	56.7428	58.1881	75.5273	39.617	48.9151	56.7922	57.4664	78.1026	48.6199	82.5791	70.6565	79.049	48.1134	71.6718	95.5954	73.687	70.893
1292		37.1004	32.9595	22.6478	41.0157	36.0499	26.5661	46.5642	30.8467	63.7915	33.5533	30.3283	20.8996	21.8738	55.9387	57.9512	74.9045	39.5995	48.9027	56.75	57.5804	76.3639	48.046	82.9007	70.6911	79.1007	48.146	71.7186	95.6033	73.7231	70.9103
1293		37.3598	33.209	22.3962	41.8197	36.2971	26.547	46.5523	30.8085	63.8696	33.5471	30.32	20.8842	21.4894	56.3889	58.6646	75.421	39.6065	48.8696	56.7594	57.5899	78.0045	49.1512	81.6213	70.6276	79.1331	48.1175	71.6952	95.5636	73.657	70.8584
1294		36.9756	33.162	22.4211	41.7171	35.971	26.5307	46.6674	30.7204	63.9374	33.5068	30.3117	20.8271	22.6161	56.6341	58.5914	76.6619	39.61	48.882	56.7969	57.6659	77.4771	48.4547	82.1257	70.6853	79.1137	48.1297	71.7245	95.524	73.681	70.8296
1295		37.1138	32.9975	22.8029	41.5528	36.393	26.4898	46.8267	30.6735	64.0679	33.4232	30.3007	20.9084	21.7967	56.8613	57.5568	76.105	39.603	48.8696	56.7969	57.7755	76.8829	48.4708	82.4522	70.668	79.0943	48.1338	71.7245	95.4844	73.6389	70.8007
1296		37.3957	33.6321	22.6054	41.3344	35.5036	26.4735	47.0063	30.7058	64.1673	33.3274	30.32	20.8095	21.8096	56.079	58.5914	75.8784	39.6065	48.882	56.7688	57.7374	77.6265	48.5635	82.5065	70.668	79.0749	48.1216	71.6133	95.5082	73.645	70.8123
1297		36.9934	33.6826	22.6703	41.7904	36.0926	26.4435	47.1625	30.7732	64.251	33.2102	30.32	20.7284	21.3279	56.3042	58.7036	77.2998	39.5854	48.8985	56.8298	57.9043	76.1918	47.2379	81.0137	70.6449	79.0103	48.1338	71.625	95.4686	73.651	70.8353
1298		37.1539	33.0063	22.9989	42.3537	36.8384	26.4272	47.2668	30.8378	64.3559	33.0779	30.3117	20.6606	21.9854	55.9667	59.1348	76.7763	39.5925	48.9151	56.7875	57.847	76.4789	49.0006	82.3101	70.6738	79.0555	48.1216	71.701	95.4369	73.6089	70.8296
1299		37.1852	33.2739	22.808	41.8673	35.5394	26.3918	47.2548	30.8584	64.4032	32.9828	30.3421	20.5732	21.4468	56.0182	58.9532	75.265	39.6065	48.8903	56.8251	58.0382	76.1154	47.4466	81.4224	70.6795	78.9457	48.1175	71.6367	95.4527	73.5729	70.8353
1300		36.7578	33.5757	22.8832	41.9518	35.9907	26.3619	47.1024	30.8555	64.3769	32.8909	30.3504	20.5579	21.7796	56.3324	58.6304	76.3196	39.5925	48.9192	56.8204	57.9521	76.671	47.2575	81.5141	70.6738	79.0813	48.1216	71.5899	95.4131	73.6029	70.8469
1301		36.5807	32.9243	22.9913	41.2763	36.1915	26.3266	46.8785	30.8261	64.3769	32.8633	30.3255	20.7481	21.8781	56.2244	58.6012	75.01	39.603	48.8779	56.8533	58.0813	75.8742	47.419	82.1595	70.6968	78.9715	48.1216	71.6309	95.3894	73.6089	70.8123
1302		37.5034	33.2179	22.4161	42.8892	36.1321	26.2968	46.5959	30.782	64.314	32.8909	30.3476	20.6737	21.8053	56.0182	58.3579	77.5566	39.6205	48.8944	56.8768	58.1771	76.7608	46.815	82.1817	70.668	78.9715	48.1012	71.5841	95.4131	73.5909	70.8642
1303		37.4944	32.7025	22.9083	41.9004	36.2938	26.2832	46.4373	30.7321	64.2248	32.9766	30.3311	20.7459	21.6471	56.5161	58.3919	76.0798	39.617	48.8573	56.8721	58.1867	77.3993	47.6008	81.4874	70.6622	79.0103	48.0605	71.6016	95.3182	73.5188	70.8238
1304		37.306	32.9829	22.3515	42.3019	36.3599	26.2615	46.5086	30.6267	64.0836	33.0933	30.3338	20.77	21.0485	56.1962	58.8699	76.3386	39.624	48.9233	56.8627	58.2443	77.7566	48.3824	82.3642	70.7141	78.9005	48.0809	71.5841	95.3261	73.5789	70.7892
1305		37.2255	32.4644	22.5156	41.8087	35.559	26.2344	46.6635	30.5244	63.9426	33.2194	30.3311	20.6934	22.2221	56.5208	59.1102	76.0294	39.603	48.9853	56.8956	58.3789	77.6785	48.503	82.6897	70.6738	78.9715	48.0686	71.5491	95.3024	73.5789	70.8296
1306		36.9667	32.4963	22.5256	41.7171	35.6666	26.2019	46.9144	30.431	63.9217	33.3459	30.3255	20.7262	22.5206	56.1165	59.1741	76.5857	39.5925	49.0639	56.9238	58.3116	76.8636	48.2419	81.9726	70.6853	78.9263	48.0442	71.5432	95.2629	73.5609	70.8296
1307		37.4002	32.5485	22.4236	41.9628	36.1157	26.164	47.1344	30.3902	63.8488	33.4603	30.3173	20.7919	21.4681	56.215	58.4259	76.1428	39.5749	49.0846	56.9144	58.5234	77.3605	47.6008	82.683	70.6911	78.9263	47.9995	71.5199	95.2945	73.5248	70.8007
1308		37.1897	32.4934	22.6928	40.4124	36.1256	26.1315	47.4116	30.3785	63.8331	33.5161	30.3062	20.8578	21.4809	56.6482	57.6288	76.2248	39.5434	49.1675	56.905	58.5958	76.8122	47.7712	82.1277	70.668	78.9392	47.9669	71.5783	95.2392	73.5548	70.8065
1309		37.5799	32.8571	22.4882	41.5637	36.8484	26.1045	47.6092	30.3844	63.8227	33.5502	30.3255	20.7897	21.7839	56.3559	58.8209	75.6462	39.5118	49.1966	56.9614	58.6634	77.4836	49.0332	81.8496	70.7141	78.9392	47.9019	71.5549	95.1918	73.5188	70.818
1310		37.0112	33.162	22.5904	41.7647	36.2211	26.0937	47.7346	30.4106	63.8956	33.5068	30.309	20.8688	21.8181	56.6908	58.5524	78.4753	39.5048	49.2298	56.9473	58.6248	77.3475	47.9303	82.0467	70.668	78.9521	47.8451	71.5199	95.1997	73.5188	70.8007
1311		37.6024	33.1796	22.3813	41.6477	37.1532	26.0423	47.6982	30.3931	63.9165	33.4232	30.3117	20.7722	21.8695	56.8992	58.6012	76.1491	39.5153	49.3004	56.952	58.7408	76.7159	48.042	81.8966	70.6565	78.9586	47.8005	71.5432	95.1682	73.4768	70.818
1312		37.029	32.3314	22.4186	42.0805	36.572	26.0289	47.4801	30.4018	63.9895	33.3521	30.32	20.8227	21.7197	56.5538	59.0611	76.573	39.4873	49.2713	56.9473	58.7795	76.87	48.4547	82.5859	70.6911	79.0103	47.7884	71.5783	95.1287	73.5128	70.8238
1313		37.5079	32.4673	22.3267	42.4871	36.7117	26.0181	47.1946	30.4048	64.0731	33.2287	30.3117	20.7832	21.7197	56.4454	57.696	77.7562	39.4838	49.2672	56.9614	58.8958	77.3928	47.6998	81.5342	70.7026	78.9973	47.7722	71.5491	95.1208	73.5068	70.8296
1314		36.9934	33.4275	22.5555	41.4471	36.1288	25.9938	46.9704	30.3611	64.1777	33.1425	30.2952	20.8512	21.9296	56.7807	59.0022	76.0105	39.5223	49.3087	56.9991	58.8764	77.0052	47.5177	81.8717	70.7141	78.9973	47.7276	71.5491	95.1603	73.4589	70.8584
1315		37.2881	32.8922	22.6228	41.4726	36.3897	25.9668	46.9104	30.2738	64.2353	33.0933	30.2814	20.7854	22.1316	56.6955	57.9319	76.8336	39.5048	49.3046	56.9991	58.9832	76.973	48.8586	81.5027	70.7141	78.9844	47.6952	71.5666	95.1682	73.4109	70.8123
1316		36.9444	33.159	22.4484	41.2836	36.2971	25.9345	47.0503	30.1867	64.3192	33.0718	30.2566	20.6627	20.8672	56.3559	58.2317	77.4795	39.5293	49.3628	57.0038	59.095	77.8609	47.0613	82.459	70.7488	79.0167	47.7236	71.5432	95.0893	73.4589	70.7719
1317		36.7933	33.3417	22.2524	41.0193	35.2569	25.9103	47.2749	30.1403	64.4295	33.124	30.2456	20.6496	21.2897	56.8565	58.2996	76.592	39.5644	49.3545	57.0368	59.0415	77.3151	47.3047	82.4029	70.7603	78.9328	47.6872	71.5082	95.0656	73.3989	70.7374
1318		36.6913	32.8951	22.349	41.5054	36.4327	25.886	47.5244	30.1374	64.4557	33.1609	30.2346	20.7174	21.6215	56.3606	57.8789	75.7402	39.5784	49.3878	57.0745	59.1145	76.6967	47.4032	81.4759	70.7603	78.907	47.6993	71.5199	95.0814	73.4349	70.7086
1319		36.7977	33.0679	22.426	41.4107	36.5621	25.8618	47.7629	30.149	64.4873	33.2164	30.2153	20.5035	21.7839	56.5679	58.1784	75.29	39.5819	49.3753	57.0651	59.2021	77.1148	48.3543	82.2338	70.7546	78.9586	47.7317	71.5491	95.042	73.4169	70.7546
1320		36.8377	32.9917	22.188	41.4981	36.5521	25.8269	47.9861	30.1287	64.461	33.2657	30.2098	20.5601	22.4599	56.6861	57.8067	76.592	39.5819	49.4086	57.1075	59.1826	77.0117	48.3502	82.173	70.7084	79.0232	47.7641	71.5374	94.9711	73.4229	70.7489
1321		36.6559	32.9068	22.5605	41.4617	35.9513	25.8081	48.1082	30.1258	64.3664	33.3243	30.2071	20.6081	21.3194	56.6624	58.9189	75.6775	39.5784	49.4502	57.15	59.2314	77.646	48.1139	81.5074	70.7315	78.9263	47.7722	71.5549	95.042	73.3929	70.7604
1322		36.594	33.4304	22.1584	41.4107	36.5886	25.7866	48.0431	30.1867	64.314	33.3336	30.2071	20.5514	21.6898	57.0132	59.0022	75.4273	39.5469	49.4794	57.0886	59.2997	77.6915	47.7554	81.7574	70.7777	78.9392	47.7965	71.5724	94.9317	73.381	70.7892
1323		36.8466	33.3093	22.0917	41.4289	35.8071	25.7678	47.8602	30.2506	64.1725	33.2934	30.1988	20.5558	22.0241	56.8945	58.072	76.0987	39.5434	49.4919	57.0886	59.2704	77.1342	47.9025	81.7642	70.7777	78.9134	47.7924	71.5374	94.9475	73.381	70.7719
1324		37.2836	32.7724	22.2846	40.6127	36.2872	25.7436	47.5688	30.3407	64.0365	33.2194	30.1933	20.4687	21.8867	56.6861	59.8965	76.0798	39.4978	49.5044	57.1075	59.4071	77.1277	48.7816	82.0111	70.7661	78.9521	47.8127	71.5257	95.0105	73.3869	70.7892
1325		36.9756	33.1649	22.3143	40.8642	36.5654	25.7141	47.3593	30.364	63.9739	33.1333	30.1905	20.4491	21.2812	56.9609	58.2124	74.9541	39.4733	49.4878	57.15	59.3241	77.1148	48.5071	82.785	70.7257	78.9392	47.8654	71.5199	94.9003	73.4049	70.7892
1326		36.9444	33.268	22.4584	41.4799	36.4228	25.6927	47.307	30.3785	63.8488	33.0257	30.1933	20.6256	21.8053	56.3841	57.985	77.0376	39.4453	49.4461	57.1122	59.3631	78.1353	48.03	82.6131	70.743	78.9392	47.9182	71.514	94.9081	73.4589	70.7892
1327		36.5498	32.8542	22.2276	41.3707	36.1288	25.6739	47.4196	30.3553	63.8644	32.9092	30.2043	20.6387	21.4383	56.7523	58.2657	75.6399	39.4558	49.3878	57.1311	59.4756	77.9718	47.6443	82.6878	70.7199	78.907	47.9222	71.514	94.9003	73.4109	70.7834
1328		36.8866	32.9243	22.3987	41.7464	35.9907	25.6525	47.6173	30.2913	63.8435	32.7747	30.2043	20.4687	21.6898	56.7902	58.7427	76.3955	39.4278	49.3878	57.1358	59.456	76.7351	48.5312	82.2087	70.7719	78.9328	47.9669	71.5257	94.8924	73.4049	70.795
1329		37.2568	32.5572	22.5226	41.6477	35.794	25.6418	47.7994	30.2012	63.8696	32.6557	30.2043	20.6453	21.2007	56.3983	58.6451	76.0357	39.4313	49.3212	57.1405	59.5637	77.2375	47.8468	81.6434	70.743	78.9134	48.0442	71.5607	94.8373	73.3989	70.795
1330		36.5056	32.6967	22.1806	41.24	36.2244	25.6204	48.0227	30.1114	63.9061	32.5857	30.2126	20.3037	21.8224	55.7148	58.494	77.6789	39.4243	49.2755	57.1264	59.5099	77.4447	48.2139	82.1007	70.7603	78.8489	48.0524	71.5666	94.8295	73.4409	70.8007
1331		36.7002	33.0327	22.2425	41.5163	35.6176	25.6097	48.1612	30.1171	64.0313	32.5613	30.2236	20.2885	22.0628	56.5349	58.7085	74.7434	39.4348	49.2007	57.1358	59.4169	77.6395	48.5756	81.8025	70.7257	78.8876	48.1053	71.6075	94.8295	73.4349	70.8007
1332		36.7711	32.7345	22.2177	41.2255	36.509	25.5883	48.2306	30.1954	64.1202	32.5918	30.2098	20.269	21.8867	56.5821	58.4162	76.1933	39.4313	49.1344	57.1641	59.549	77.1923	48.0061	81.5362	70.7892	78.9134	48.0686	71.5958	94.7902	73.3929	70.8238
1333		36.5321	33.2503	22.3317	40.3624	36.6585	25.5722	48.1734	30.3116	64.251	32.6649	30.2071	20.1933	21.6941	57.3612	58.0623	76.5286	39.4558	49.0971	57.1358	59.4854	77.5875	48.7776	82.3893	70.7199	78.8683	48.0686	71.5958	94.8059	73.4109	70.8469
1334		36.6161	33.2886	22.1732	41.5455	35.4094	25.5642	47.9536	30.4193	64.3402	32.7472	30.2236	20.2452	21.7967	56.6293	58.4843	77.3319	39.4523	49.0805	57.1736	59.4022	76.671	48.1579	82.0987	70.7488	78.8167	48.0727	71.5958	94.7588	73.4109	70.8296
1335		37.2657	32.8775	21.8775	42.0842	35.6176	25.5321	47.6456	30.4281	64.4347	32.8297	30.2208	20.1307	21.0485	56.7381	57.3032	76.7063	39.4558	49.0474	57.2161	59.3631	78.0241	48.3422	82.4997	70.7719	78.8489	48.089	71.5666	94.6803	73.3989	70.8584
1336		37.1539	33.6529	22.3317	41.106	35.9677	25.5214	47.3794	30.4689	64.582	32.8878	30.2208	20.1847	22.0026	56.2807	58.0913	76.7763	39.4733	49.0101	57.1877	59.3338	76.671	48.2299	82.1277	70.7603	78.8232	48.0849	71.5958	94.7352	73.345	70.8699
1337		37.0112	32.9858	22.0917	41.182	36.2409	25.5134	47.303	30.5419	64.6874	32.9337	30.2126	20.1869	21.1499	56.5019	58.4308	75.1218	39.4768	48.9605	57.2066	59.3045	76.3001	48.4346	82.3216	70.7661	78.7909	48.0605	71.5841	94.696	73.375	70.8815
1338		37.0914	33.5193	21.8971	40.0919	35.9021	25.4974	47.3754	30.6677	64.7455	32.9276	30.2236	20.1825	21.0485	56.5821	58.8944	76.8272	39.4803	48.9109	57.2019	59.4022	76.8636	48.3342	81.7306	70.7892	78.8425	48.0605	71.6133	94.6646	73.3869	70.8584
1339		37.1718	33.2739	21.9832	40.8426	35.7875	25.4681	47.4881	30.7439	64.7613	32.845	30.2236	20.3297	21.0823	56.7523	58.4502	76.6174	39.4838	48.8862	57.2303	59.3094	77.3151	48.4547	82.283	70.743	78.8296	48.0605	71.6192	94.6803	73.369	70.8815
1340		36.9355	33.0005	21.9881	40.7994	35.4646	25.4601	47.6456	30.7439	64.6663	32.7625	30.2291	20.4969	21.9038	57.0703	58.5963	77.5437	39.4523	48.8738	57.235	59.2216	76.1091	49.025	82.283	70.7719	78.8103	48.0605	71.5549	94.6489	73.369	70.8757
1341		36.9133	33.0591	21.8971	40.5733	36.3103	25.4307	47.7872	30.656	64.6136	32.6679	30.2428	20.3253	21.0696	56.601	58.043	78.2478	39.4558	48.849	57.2586	59.2314	77.7045	48.4145	82.3507	70.7661	78.8103	48.0483	71.5899	94.6175	73.351	70.8872
1342		37.1316	33.46	21.934	40.021	36.8685	25.4121	47.9536	30.5477	64.4295	32.5826	30.2428	20.4752	21.6471	56.8423	57.9271	75.265	39.4348	48.8078	57.2492	59.1778	76.2173	48.5071	82.3758	70.7488	78.8038	48.0117	71.5783	94.6175	73.351	70.893
1343		37.306	33.268	21.9463	41.1675	37.1901	25.3987	47.9861	30.5185	64.2353	32.4945	30.2539	20.2733	22.4686	57.3468	58.5768	77.255	39.4523	48.7377	57.2775	59.1145	77.3669	48.7169	81.9592	70.7603	78.7909	48.0198	71.5958	94.6567	73.2972	70.8469
1344		36.6471	33.1973	21.9562	39.5339	35.6209	25.3854	47.8846	30.5506	64.0627	32.4338	30.2704	20.6868	21.8481	56.6388	58.3822	77.5309	39.4173	48.6883	57.2965	59.0221	76.3001	48.9559	82.4774	70.7488	78.7394	48.0401	71.5958	94.5156	73.3211	70.8757
1345		36.9845	33.4156	21.7328	39.8723	36.5189	25.3482	47.6375	30.6179	63.9113	32.4277	30.2842	20.6016	21.4936	57.0798	58.6158	76.1807	39.4208	48.6513	57.2965	59.0658	77.0245	48.0899	83.3381	70.7661	78.7974	48.0483	71.5666	94.5627	73.2972	70.8815
1346		36.6958	33.162	21.8628	40.1132	36.35	25.3428	47.2909	30.6384	63.854	32.4641	30.2952	20.4839	21.1288	56.5349	57.8934	76.9674	39.4278	48.6143	57.3296	59.1388	77.3799	47.8865	82.552	70.7372	78.7523	48.0483	71.5549	94.5078	73.2792	70.8584
1347		37.3419	32.9888	21.9439	40.2483	36.3864	25.3216	47.0383	30.6589	63.8071	32.5188	30.2787	20.4969	21.8096	56.6813	58.772	77.6595	39.4103	48.4912	57.3817	59.1096	76.7287	47.7236	81.2221	70.7372	78.7652	48.032	71.5491	94.5078	73.3091	70.8469
1348		37.481	33.5074	21.6252	40.6988	35.709	25.3083	46.9065	30.7292	63.7811	32.6374	30.2924	20.4534	21.3958	56.8233	58.3142	75.8595	39.4243	48.4092	57.4006	59.1047	77.4901	47.9861	82.0852	70.7257	78.7845	48.0442	71.5724	94.4765	73.345	70.8469
1349		36.563	33.065	21.9586	40.2341	35.9579	25.2896	46.9704	30.8408	63.8227	32.7106	30.2814	20.3752	21.4596	56.6908	58.6987	77.3319	39.4348	48.3437	57.4148	59.1047	77.3993	48.499	81.7172	70.7603	78.7523	48.0686	71.5666	94.4765	73.3211	70.8526
1350		37.087	32.9448	22.0645	40.6665	35.1308	25.2604	47.1064	30.9585	63.8592	32.793	30.2952	20.3644	21.3236	56.7286	57.7682	76.5096	39.4488	48.2701	57.4101	59.2314	77.9914	47.803	81.7037	70.7603	78.7716	48.0646	71.5666	94.4061	73.3031	70.8642
1351		37.1763	33.2591	21.6423	40.6486	36.0828	25.2445	47.2949	31.0204	63.9687	32.8236	30.2814	20.3037	22.382	56.5821	57.6816	76.9291	39.4488	48.2293	57.448	59.246	77.0761	48.2179	82.3507	70.7372	78.7652	48.1012	71.5899	94.4217	73.2972	70.8469
1352		36.8688	33.2739	21.745	39.943	36.9353	25.2286	47.5164	31.0558	64.0574	32.8389	30.2869	20.3774	22.2351	56.9372	59.4008	77.223	39.4558	48.1314	57.486	59.4071	76.6261	47.6919	81.9236	70.7892	78.7652	48.1134	71.5841	94.3592	73.2972	70.8353
1353		36.7135	33.4748	22.0128	40.4409	36.307	25.1967	47.682	31.0322	64.1568	32.8022	30.309	20.3752	21.5874	57.1512	58.494	76.4019	39.4663	48.0744	57.4291	59.3827	76.7994	47.9025	83.0761	70.7834	78.7652	48.0849	71.5958	94.3826	73.2672	70.8296
1354		36.9578	33.4068	21.5788	40.4338	36.1684	25.1861	47.767	30.9791	64.272	32.7441	30.3283	20.2366	22.1058	57.0417	58.0092	75.9161	39.4663	48.0296	57.505	59.456	76.671	48.6563	82.4029	70.7546	78.7266	48.1134	71.5607	94.3279	73.2553	70.8353
1355		36.5984	33.3949	21.9931	40.4088	35.7384	25.1649	47.7062	30.9231	64.3244	32.6435	30.32	20.2798	21.9811	56.5066	58.1204	76.6047	39.4663	47.9849	57.5192	59.5834	76.9601	47.8269	82.0852	70.7372	78.7394	48.142	71.5607	94.2966	73.2433	70.8699
1356		36.8688	33.8884	21.9808	40.3588	35.8562	25.141	47.4599	30.8437	64.4557	32.537	30.3255	20.4839	21.2812	57.0655	58.3482	77.4666	39.4453	47.9523	57.5667	59.5637	77.5745	48.1539	83.2882	70.7546	78.7073	48.1705	71.5899	94.3435	73.2374	70.8642
1357		36.7711	32.9331	21.7353	40.5626	36.1783	25.1251	47.1986	30.7497	64.5925	32.4368	30.3283	20.4861	21.9811	56.7097	58.7525	77.3063	39.4243	47.9361	57.5525	59.4903	77.7892	47.9821	82.6742	70.7719	78.7459	48.2358	71.6016	94.3201	73.3031	70.8699
1358		36.3293	33.3624	21.875	40.2555	36.2277	25.1039	47.0223	30.7204	64.6241	32.3338	30.3283	20.4665	21.3618	56.1962	57.6384	75.6211	39.4348	47.928	57.5715	59.6716	77.581	48.7776	82.4367	70.7834	78.7394	48.2358	71.5724	94.2888	73.2613	70.8642
1359		36.8688	33.2916	21.2821	40.1026	36.5388	25.1039	46.9704	30.738	64.661	32.2702	30.3614	20.4687	22.3128	56.2901	58.7916	77.2166	39.4103	47.8792	57.5762	59.7453	76.7544	47.9264	82.1344	70.7892	78.733	48.2685	71.5899	94.2498	73.2135	70.8815
1360		36.8155	33.1237	21.9906	40.0671	35.8464	25.0669	47.0343	30.7615	64.6136	32.2491	30.3504	20.5623	22.0714	56.3418	58.5427	77.7691	39.3824	47.9117	57.5857	59.7306	77.9	47.807	82.369	70.7719	78.7523	48.3175	71.5549	94.242	73.1657	70.8815
1361		36.9222	33.6648	21.7328	40.6665	35.7123	25.051	47.1906	30.7791	64.4925	32.2581	30.3421	20.6278	21.3873	56.5491	58.5232	77.6338	39.3649	47.8874	57.5952	59.8683	77.8087	47.289	82.3149	70.8123	78.6172	48.3543	71.6133	94.2498	73.2194	70.8238
1362		37.0602	34.1883	21.4156	41.2255	35.9119	25.0299	47.3673	30.8261	64.2982	32.3005	30.3669	20.5144	22.2955	56.9847	58.2075	77.5695	39.3719	47.8752	57.6142	59.7699	76.6902	47.7951	81.5696	70.7661	78.6751	48.3543	71.6133	94.2264	73.1716	70.8065
1363		36.5542	33.5608	21.7597	40.4052	36.6884	25.014	47.5688	30.9055	64.1254	32.3853	30.3669	20.5819	22.0112	57.2418	58.6597	76.9228	39.3789	47.8752	57.6237	59.8584	77.7175	47.9582	82.5248	70.7661	78.6558	48.3748	71.6367	94.164	73.2075	70.818
1364		36.2369	33.6499	21.679	40.5912	35.7907	25.0034	47.771	30.9467	64.0104	32.4641	30.3752	20.6999	21.63	56.6671	58.2802	79.2606	39.3614	47.863	57.6951	59.9077	77.1406	48.8991	81.7037	70.7603	78.6944	48.4362	71.6016	94.164	73.2135	70.7777
1365		36.8111	33.327	21.8063	40.8498	36.2343	25.0034	47.8602	30.9614	63.8644	32.5705	30.3808	20.7656	22.1402	56.9609	58.5476	77.0695	39.3649	47.8752	57.6713	60.0606	77.0503	49.1594	82.2067	70.7834	78.6751	48.4608	71.6133	94.086	73.1716	70.7374
1366		36.4438	33.5311	21.6912	40.9327	36.2905	24.977	47.8115	30.8996	63.8488	32.6405	30.378	20.6759	22.123	56.9419	57.4849	76.8654	39.3509	47.8711	57.6333	59.9668	76.5237	47.7633	82.2695	70.795	78.7137	48.469	71.6016	94.1718	73.1896	70.7143
1367		36.5277	33.0533	21.9045	40.4445	36.0236	24.9797	47.6375	30.7996	63.7915	32.6557	30.3973	20.5819	22.7902	56.7618	58.1833	78.0987	39.3474	47.8549	57.6856	60.1347	77.2246	48.2139	82.0246	70.8123	78.6687	48.5223	71.5899	94.1172	73.1836	70.6453
1368		36.8244	32.977	21.6961	40.9796	36.1651	24.9533	47.3512	30.7234	63.7967	32.6527	30.4112	20.8336	22.7597	56.0743	58.1494	78.2413	39.3369	47.8468	57.6951	60.1248	77.4901	48.4025	82.0467	70.8123	78.688	48.5798	71.6192	94.0782	73.1418	70.6223
1369		36.6958	33.4275	21.7328	40.2163	35.8956	24.9321	47.1144	30.574	63.8956	32.6161	30.3973	20.8468	22.4859	56.4124	57.1744	77.6531	39.3404	47.8143	57.7142	60.1644	76.6069	48.262	82.7218	70.8008	78.6172	48.588	71.6192	94.0782	73.1239	70.5821
1370		36.8821	33.1767	21.6888	40.5196	35.1955	24.9137	46.9903	30.3785	63.9269	32.4884	30.4029	20.8974	23.753	57.4329	59.0857	78.2089	39.3509	47.8224	57.7523	60.0705	77.2634	48.2981	81.1268	70.7834	78.6172	48.6085	71.6016	94.0315	73.1657	70.6223
1371		36.7223	32.9185	21.875	40.4159	36.1124	24.9084	47.0503	30.2041	64.047	32.361	30.3835	20.8512	22.4036	56.6719	58.4502	77.0631	39.2811	47.7779	57.7237	60.1841	76.8443	48.046	81.7172	70.8008	78.6301	48.6085	71.5549	94.0393	73.1239	70.5246
1372		36.3997	33.0914	21.6179	40.1452	35.8431	24.8794	47.1505	30.0361	64.1673	32.237	30.389	20.8908	22.7684	56.6388	59.1053	77.4345	39.2637	47.7819	57.7237	60.2188	77.4058	48.0619	83.0488	70.8239	78.6365	48.6044	71.6133	94.0548	73.1119	70.4959
1373		36.8111	32.6763	21.7793	40.3267	36.1288	24.8715	47.3552	29.9754	64.3192	32.1374	30.3642	20.8424	22.4816	56.3841	59.0857	77.7111	39.2323	47.7981	57.7523	60.3674	77.4641	48.6199	83.2882	70.8065	78.6301	48.588	71.6016	93.9848	73.1239	70.5017
1374		36.6426	32.7404	21.7573	41.3235	35.7025	24.8531	47.5244	30.0737	64.4768	32.05	30.3725	20.9062	22.8861	56.653	58.1881	77.4987	39.2218	47.8711	57.757	60.3774	75.963	48.286	82.4164	70.8297	78.6044	48.6167	71.5958	94.0081	73.1119	70.5017
1375		36.9889	33.1061	21.9193	40.5626	35.8137	24.8399	47.682	30.1983	64.6294	32.0199	30.3752	21.0671	23.3069	56.4972	59.1496	77.782	39.2183	47.9077	57.7618	60.3625	76.1218	47.5256	82.0044	70.8065	78.6172	48.5962	71.6309	93.9848	73.0642	70.4959
1376		36.5763	32.9331	21.6276	39.8793	35.6079	24.8294	47.7143	30.2477	64.7138	31.9868	30.378	20.8578	22.6291	56.3512	58.0817	77.7626	39.187	47.9889	57.7999	60.4518	77.1406	48.3623	82.6266	70.8297	78.6301	48.625	71.6192	93.9381	73.0642	70.5131
1377		36.6736	32.825	21.5374	40.6163	36.8785	24.8241	47.6132	30.2738	64.8353	32.0349	30.378	20.9876	22.7466	56.2431	57.8741	77.4345	39.1765	48.054	57.8095	60.4618	77.0181	48.1539	81.7286	70.7892	78.5915	48.6085	71.6484	93.9303	73.1239	70.5304
1378		36.8821	32.7695	21.6325	39.8087	36.3864	24.8057	47.3874	30.2709	64.8776	32.0921	30.3614	20.9876	22.4339	57.1941	57.4083	76.7254	39.1696	48.1477	57.8047	60.6907	76.8829	47.5731	81.9572	70.7603	78.5723	48.5839	71.5666	93.8603	73.1239	70.5246
1379		36.8555	32.9975	21.5349	40.9976	35.7188	24.7978	47.0503	30.2622	64.8564	32.1947	30.3504	20.9326	23.4434	56.1399	58.0285	75.734	39.1765	48.2252	57.8476	60.7855	75.7602	48.4749	82.5452	70.8008	78.6108	48.5839	71.6016	93.9225	73.1418	70.5591
1380		36.891	33.5935	22.2103	40.099	35.696	24.782	46.8825	30.2651	64.7613	32.2612	30.3669	20.9634	23.3641	56.9514	59.4255	77.2294	39.1974	48.2701	57.8715	60.9405	76.7095	47.0064	81.4807	70.7892	78.5594	48.5921	71.6133	93.8603	73.1418	70.5246
1381		36.8644	33.0327	21.5886	39.6394	35.7711	24.7767	46.8466	30.268	64.6189	32.3307	30.3476	20.9018	23.0654	56.2197	59.8119	76.859	39.2044	48.2456	57.8476	60.8954	77.1729	48.1019	82.2743	70.8239	78.553	48.5798	71.5666	93.8759	73.1239	70.5246
1382		36.3953	33.1355	21.723	40.0635	35.7548	24.7688	46.9344	30.2796	64.4662	32.3186	30.3476	20.9238	22.7814	56.6482	59.1643	77.518	39.2183	48.262	57.8906	60.9905	76.7737	48.8018	81.8919	70.8008	78.5658	48.5839	71.6075	93.9147	73.1716	70.5304
1383		36.8466	33.1149	21.7891	39.8758	35.7188	24.7478	47.0984	30.3232	64.251	32.3096	30.3476	20.926	22.8905	57.1036	58.1736	78.7623	39.2183	48.2661	57.9002	61.0406	77.4317	48.6805	82.6218	70.7892	78.5658	48.5675	71.6016	93.8836	73.1537	70.5246
1384		36.8866	32.4905	21.8284	39.9324	35.9743	24.732	47.2869	30.4164	64.094	32.2672	30.3449	21.0428	22.9385	56.8186	59.3071	75.496	39.2288	48.3069	57.9671	61.161	76.7929	48.8059	82.0381	70.7834	78.5145	48.588	71.6192	93.837	73.1478	70.5361
1385		36.6205	33.4511	21.8554	39.3095	35.0727	24.7163	47.472	30.4981	63.9739	32.2037	30.3449	20.7612	22.2912	57.1941	57.7682	76.6555	39.2393	48.3601	57.9671	61.1108	76.3959	48.038	81.4358	70.795	78.4632	48.5716	71.6016	93.8059	73.094	70.5131
1386		36.7623	32.7637	22.0892	39.4321	35.5687	24.7084	47.5809	30.5448	63.8592	32.1163	30.3421	20.9546	22.5423	57.0703	59.1053	77.1654	39.2427	48.4092	57.9862	61.2414	76.748	48.1299	82.4164	70.7777	78.4696	48.5634	71.5841	93.8137	73.1239	70.5591
1387		36.3249	32.8162	21.9217	39.8051	35.3412	24.6848	47.593	30.5536	63.8488	32.047	30.3587	21.0693	21.9854	57.323	58.9924	76.9865	39.2323	48.4584	57.9814	61.3169	77.2763	47.0848	82.369	70.7892	78.5016	48.5675	71.5841	93.7982	73.094	70.5017
1388		36.6559	32.7229	21.6276	39.6394	35.8661	24.6716	47.464	30.5068	63.8435	32.0108	30.3669	21.0428	22.6596	57.0988	58.0817	78.4688	39.2427	48.4953	58.0532	61.5034	76.9537	47.5493	83.2471	70.7777	78.4632	48.551	71.625	93.7982	73.094	70.5304
1389		36.4306	32.4036	21.8235	39.1	36.1321	24.6559	47.1785	30.4893	63.9009	32.0108	30.3421	21.1489	22.4989	56.8423	58.2317	75.6086	39.2532	48.5281	58.058	61.4781	76.8765	46.8072	81.7152	70.8181	78.399	48.5387	71.6192	93.7671	73.1418	70.5476
1390		36.4526	32.9126	21.6667	39.2746	36.175	24.6323	46.8905	30.4572	64.0052	32.0319	30.3311	21.0317	23.0435	56.4831	58.2657	79.3001	39.2532	48.5609	58.0819	61.4781	77.0697	47.9025	81.4472	70.8528	78.4439	48.5469	71.5958	93.7283	73.0702	70.5189
1391		36.4835	32.4818	21.8922	40.2305	36.1519	24.6297	46.7231	30.3873	64.1097	32.059	30.3421	21.2353	23.4081	57.018	59.3466	78.6578	39.2846	48.565	58.1202	61.6195	77.1406	46.3879	81.816	70.8412	78.4503	48.5634	71.6309	93.7128	73.0642	70.5361
1392		36.6161	32.9565	21.2506	40.5124	36.8785	24.6139	46.6992	30.2448	64.1934	32.1102	30.3255	21.222	22.1015	56.9752	59.6779	77.1526	39.2985	48.5281	58.1394	61.66	76.3575	46.3453	82.2695	70.8123	78.4632	48.5469	71.6192	93.6973	73.1179	70.5476
1393		36.5188	32.6414	21.4667	40.1274	35.7188	24.6166	46.8346	30.094	64.3612	32.1585	30.3283	21.2708	22.7727	56.6813	58.4259	76.6682	39.309	48.5158	58.1394	61.66	75.8995	46.3106	81.628	70.8239	78.4119	48.5634	71.5899	93.7206	73.1119	70.5476
1394		36.4394	32.72	21.7548	39.5902	36.0367	24.5825	47.0223	29.9841	64.5083	32.237	30.3559	21.1356	22.3085	57.4425	58.1591	78.021	39.316	48.5445	58.1874	61.6044	75.5706	45.8378	81.9438	70.847	78.4824	48.5592	71.6133	93.6508	73.0404	70.5648
1395		36.3601	32.9185	21.5422	39.9289	36.3202	24.572	47.2508	29.9465	64.6452	32.2823	30.3338	21.2841	23.2541	56.3371	58.7574	77.5116	39.3439	48.5938	58.2305	61.6752	75.4824	46.6127	83.042	70.8181	78.5016	48.5346	71.6075	93.7206	73.106	70.5878
1396		36.2765	33.1973	21.8259	40.516	35.8202	24.5511	47.4317	29.9032	64.8247	32.3398	30.3338	21.2841	22.4729	57.0845	58.533	77.8594	39.3649	48.6801	58.2065	61.7511	75.1617	46.3415	82.3758	70.8355	78.4824	48.4895	71.5958	93.6663	73.094	70.5648
1397		36.2765	32.9741	21.7083	40.5626	35.6666	24.5432	47.6132	29.8542	64.9093	32.358	30.3255	21.3063	22.6813	56.5066	58.5671	77.9693	39.3824	48.7789	58.269	61.7663	75.3816	46.7099	82.4029	70.8644	78.4439	48.4772	71.5666	93.6198	73.106	70.6108
1398		36.7135	32.8746	21.5886	39.7734	35.8824	24.5275	47.6092	29.7334	64.9305	32.355	30.3393	21.3419	23.5184	57.1607	58.8699	79.7225	39.3824	48.8531	58.2882	61.7866	76.0709	45.5782	82.783	70.8355	78.4696	48.4362	71.5491	93.5733	73.0761	70.6223
1399		36.2809	33.2945	21.4083	40.4874	35.6144	24.5118	47.4156	29.6529	64.904	32.3277	30.3366	21.1754	23.2497	56.7854	58.0817	77.7111	39.4068	48.9564	58.317	61.7511	76.3959	45.9949	83.4341	70.8297	78.4824	48.4239	71.5899	93.6275	73.0344	70.6338
1400		36.3645	32.9653	21.6716	40.4088	36.34	24.504	47.1304	29.6128	64.7138	32.2551	30.3476	21.3063	22.8905	57.175	58.6695	75.8218	39.4138	49.035	58.317	61.7359	75.9439	45.4565	82.7354	70.8412	78.4503	48.4403	71.5899	93.581	73.0821	70.6683
1401		36.3029	33.6886	21.657	40.9471	36.2839	24.4883	46.8705	29.5469	64.5873	32.1615	30.3531	21.4399	22.956	57.1036	59.3762	76.6873	39.3894	49.1178	58.3459	61.7258	75.2747	46.2681	82.6606	70.847	78.4375	48.3912	71.5315	93.5888	73.0702	70.6971
1402		36.8599	33.2208	21.6008	40.3053	36.2211	24.4752	46.751	29.4125	64.4505	32.0952	30.3531	21.4778	22.382	57.5767	59.2086	76.8527	39.3754	49.1883	58.3459	61.741	77.16	45.922	82.1257	70.8528	78.4824	48.4157	71.5724	93.5423	73.1179	70.6856
1403		36.5056	33.3299	21.316	40.2519	35.8038	24.4596	46.8067	29.2443	64.3927	32.0379	30.3421	21.518	22.764	56.3936	59.7374	77.9628	39.3859	49.2588	58.4084	61.7005	77.0568	45.6811	82.8102	70.9049	78.4503	48.4157	71.5841	93.5036	73.0463	70.7028
1404		36.3645	33.065	21.4667	40.4231	35.312	24.4517	46.9264	29.1249	64.2563	31.9958	30.3338	21.6679	23.0961	56.653	58.4259	79.478	39.3684	49.2588	58.3988	61.7866	75.8235	45.0178	83.2217	70.8933	78.4696	48.3257	71.5432	93.4959	73.0761	70.6971
1405		36.1798	33.2768	21.3622	41.0879	35.9218	24.4413	47.1464	29.0625	64.2039	31.9868	30.3173	21.5113	22.677	56.9087	59.5986	78.1246	39.3335	49.2672	58.4421	61.6853	77.2375	45.8186	82.1662	70.8644	78.5145	48.3175	71.5549	93.581	73.1	70.7086
1406		36.3909	33.4097	21.6252	40.7455	35.647	24.4334	47.3432	29.0058	64.1725	32.0349	30.3007	21.556	23.0304	57.0845	58.5914	78.4297	39.309	49.2547	58.4325	61.5589	77.2117	45.2632	82.8715	70.8933	78.4439	48.3134	71.5607	93.5346	73.0761	70.7546
1407		36.2325	33.265	21.5398	40.6952	35.7384	24.4204	47.5486	28.9209	64.1777	32.1193	30.2924	21.6097	23.2233	56.9087	59.1151	77.7562	39.302	49.2505	58.4132	61.7309	77.2763	45.2065	82.0313	70.8933	78.4696	48.3462	71.5199	93.4959	73.0344	70.7374
1408		35.8865	32.939	21.6154	40.6988	35.8726	24.4099	47.6496	28.8559	64.1673	32.2612	30.2924	21.6747	22.7727	56.7192	58.6353	77.9434	39.2672	49.2464	58.4469	61.7967	76.5301	45.3844	82.1527	70.9222	78.4439	48.3707	71.5432	93.4959	73.0404	70.7374
1409		36.2325	32.8396	21.6643	41.1567	35.6731	24.3891	47.6092	28.8474	64.2039	32.3944	30.298	21.5582	22.3517	56.9372	58.816	78.9848	39.2776	49.2422	58.4421	61.5993	76.7416	44.9953	83.1923	70.8817	78.4119	48.4116	71.4557	93.4881	73.0404	70.7258
1410		36.5409	33.1502	21.5471	40.5518	35.6503	24.3838	47.4438	28.9096	64.2877	32.5006	30.2869	21.6142	22.4642	56.5113	58.6012	78.7558	39.2497	49.2547	58.4469	61.6044	75.2245	45.8722	82.9192	70.9164	78.4632	48.428	71.4615	93.4572	73.0165	70.7028
1411		36.7046	32.5079	21.7646	41.2836	35.6437	24.3656	47.1946	28.9718	64.3559	32.5309	30.3007	21.6074	22.6509	56.8376	58.816	78.952	39.2288	49.2796	58.5289	61.5892	75.1617	45.1008	81.863	70.9049	78.4183	48.4485	71.4324	93.4494	73.0225	70.7086
1412		36.1096	32.5717	21.1393	41.0988	35.4288	24.3526	47.0223	28.9916	64.4873	32.5249	30.3035	21.4867	22.8338	56.8328	58.8454	78.0016	39.2358	49.2464	58.4758	61.4933	74.1779	46.0832	82.7014	70.9164	78.4183	48.5223	71.3916	93.4494	72.9867	70.6913
1413		36.2677	32.8659	21.062	41.0699	35.696	24.3578	46.9544	28.9605	64.6558	32.4247	30.3035	21.5605	22.7074	56.7997	59.1938	79.0438	39.2288	49.1717	58.4807	61.5639	74.9926	45.811	81.9438	70.8875	78.4311	48.5551	71.4149	93.4572	73.0285	70.6568
1414		36.5895	32.592	21.5325	40.6952	35.8464	24.3421	47.0263	28.8898	64.7349	32.3307	30.3062	21.4176	22.3733	57.1274	58.6792	77.7497	39.2253	49.2381	58.4807	61.5488	74.4132	45.6239	82.8511	70.9106	78.4439	48.5962	71.4032	93.3799	72.9867	70.651
1415		36.5365	33.0709	21.5179	41.4872	36.3367	24.3291	47.1304	28.822	64.9093	32.2128	30.3035	21.641	22.8163	56.7712	57.9271	77.3575	39.2288	49.3046	58.4662	61.5437	74.4628	46.7176	82.5588	70.928	78.4247	48.6373	71.3799	93.4108	72.9212	70.6395
1416		36.3997	33.2532	21.5081	41.0916	34.8281	24.3421	47.299	28.6952	65.0364	32.0982	30.2869	21.4131	22.5944	56.9135	58.8993	77.6531	39.2009	49.3836	58.5096	61.5791	73.5074	45.1347	82.5859	70.8991	78.399	48.6661	71.3683	93.434	72.9629	70.6453
1417		36.7179	32.9009	21.6765	41.5054	36.3235	24.3291	47.4599	28.5406	65.1479	31.9657	30.2897	21.4265	23.1882	56.4783	58.8552	77.0312	39.2288	49.4461	58.524	61.4882	73.324	46.3956	82.819	70.9396	78.476	48.6866	71.3916	93.4031	72.9748	70.7086
1418		36.5674	33.268	21.3986	41.4544	35.745	24.3135	47.6132	28.395	65.1372	31.8577	30.298	21.4332	22.7031	56.6624	58.0333	78.3972	39.2218	49.517	58.4951	61.5488	73.8141	46.3183	83.165	70.8933	78.3926	48.6825	71.4149	93.3953	73.0106	70.6856
1419		36.594	33.2916	21.1804	42.1063	35.6894	24.303	47.6739	28.3055	65.1213	31.7827	30.3035	21.422	22.9648	56.5727	59.0709	76.6873	39.2044	49.5462	58.5096	61.5791	73.5257	45.4603	81.6347	70.8875	78.4183	48.7072	71.3566	93.3953	72.9867	70.6971
1420		36.4129	33.6232	21.3792	41.5236	35.6927	24.2978	47.5648	28.2218	65.116	31.7468	30.2952	21.4198	23.0873	56.4124	57.85	77.6853	39.194	49.613	58.5433	61.5437	73.3728	45.7957	81.964	70.928	78.4183	48.7196	71.3857	93.3412	73.0165	70.6395
1421		36.6426	33.6321	21.1272	40.7132	35.4711	24.2796	47.3271	28.1522	65.0523	31.7259	30.3035	21.48	22.6248	57.1417	59.5343	78.9455	39.2114	49.6924	58.5337	61.7562	73.3423	46.041	83.3224	70.9106	78.399	48.7072	71.4149	93.3335	72.9451	70.651
1422		36.51	33.1443	21.0765	41.3344	36.1223	24.277	47.0343	28.0994	64.9464	31.7318	30.3255	21.2997	22.9123	56.5491	59.3515	77.9305	39.1765	49.7427	58.5048	61.5741	72.9952	45.6125	82.8374	70.8991	78.3734	48.7113	71.3741	93.3644	72.957	70.6913
1423		36.3381	33.1032	21.4448	41.5236	36.393	24.2666	46.8745	28.0549	64.8511	31.7797	30.3366	21.3152	23.0479	56.5444	58.193	77.4859	39.187	49.7385	58.5048	61.7258	72.983	46.5894	83.439	70.957	78.3286	48.6866	71.4382	93.3103	72.9808	70.6971
1424		36.2941	33.4541	21.0789	40.602	35.2731	24.2562	46.8506	28.0771	64.7824	31.8247	30.3283	21.2863	22.9429	56.9609	59.4157	79.3133	39.1731	49.7846	58.4999	61.7005	72.5592	46.6632	82.783	70.9801	78.3926	48.7072	71.4091	93.3103	72.9748	70.6798
1425		36.171	33.3506	21.178	40.9291	35.7319	24.2484	46.9384	28.1912	64.6874	31.8937	30.3421	21.3352	23.1049	56.4077	58.3482	78.8342	39.1591	49.8391	58.5337	61.741	72.8071	46.1371	82.715	70.9512	78.3862	48.6866	71.4032	93.349	72.9451	70.6971
1426		36.6426	32.7142	21.132	41.0193	35.4288	24.2458	47.1104	28.2776	64.6294	31.9417	30.3504	21.1201	22.8818	56.904	59.6977	76.6428	39.1591	49.8391	58.4951	61.817	72.9223	46.2026	82.681	70.9743	78.3286	48.6784	71.3624	93.349	72.9629	70.7086
1427		36.1184	32.8688	21.2457	40.6593	36.2277	24.2614	47.303	28.3363	64.6294	31.9597	30.3504	21.2775	22.4036	56.3606	57.903	76.2248	39.1696	49.8223	58.5337	61.6853	72.5713	45.9834	82.749	70.957	78.3478	48.6784	71.3857	93.349	72.9451	70.7143
1428		36.4129	33.5045	21.3573	40.8714	35.312	24.2432	47.5244	28.3474	64.6294	31.9327	30.3476	21.1754	23.5008	56.5916	59.5739	77.396	39.1626	49.8097	58.5048	61.7005	73.0316	46.6982	82.7441	70.9396	78.3798	48.7155	71.4032	93.2795	72.9391	70.7201
1429		36.6515	33.3861	21.2336	41.1205	35.4256	24.2432	47.6698	28.3446	64.6874	31.8967	30.3504	21.2264	23.3289	57.2275	58.5232	78.8669	39.1626	49.8223	58.5048	61.8018	73.9433	47.1514	82.4997	70.9685	78.3414	48.7196	71.3799	93.2409	72.9331	70.7258
1430		35.8909	33.1326	21.316	40.9327	35.5622	24.2406	47.682	28.4285	64.7243	31.8337	30.3476	21.4399	23.0435	56.4972	59.1889	78.3062	39.1243	49.8181	58.4758	61.7866	72.7224	47.3638	82.6063	70.9801	78.4055	48.6496	71.345	93.2177	72.9093	70.7201
1431		36.6382	33.1149	21.3913	41.0626	36.04	24.2354	47.5648	28.6446	64.8458	31.7259	30.3559	21.4287	22.6683	58.0098	59.4947	76.592	39.1313	49.8223	58.4614	61.817	71.9704	45.9757	83.4321	70.957	78.3926	48.5716	71.3799	93.2255	72.9272	70.6971
1432		36.0702	33.265	21.1586	41.3162	35.3704	24.2276	47.3351	28.8559	64.9358	31.6332	30.3504	21.3375	22.7858	56.4642	59.2381	77.0057	39.1522	49.8726	58.4662	61.8525	73.5441	45.4755	82.8374	70.9801	78.4375	48.4977	71.3683	93.2795	72.8796	70.6568
1433		35.9346	33.1237	21.5227	40.6127	36.0861	24.2224	47.1505	29.0086	65.047	31.5288	30.3449	21.3975	22.4902	56.8518	58.7036	78.9127	39.1278	49.9356	58.3892	61.7157	73.4706	46.2913	83.1103	70.9917	78.3862	48.4362	71.3566	93.1869	72.9034	70.6683
1434		36.2325	32.685	21.132	41.1205	35.8595	24.2068	47.0183	29.0653	65.1372	31.4395	30.3531	21.5985	23.0873	57.056	59.317	76.6047	39.0965	49.965	58.418	61.7511	72.9344	46.1371	82.2946	70.9801	78.4375	48.383	71.3799	93.2332	72.9331	70.6683
1435		36.1886	32.8074	21.5057	40.1558	35.5297	24.2068	47.0223	29.0908	65.2382	31.386	30.3587	21.4934	22.4816	56.9704	59.0562	78.3842	39.0791	49.986	58.3843	61.7309	74.3698	45.8799	82.1122	70.9685	78.4247	48.3257	71.3683	93.2255	72.8974	70.7028
1436		36.2633	33.5252	21.161	41.2002	35.7809	24.1938	47.1144	29.1249	65.2861	31.4306	30.3587	21.6635	22.9954	57.2848	59.5541	77.5888	39.0583	49.9776	58.3795	61.8373	75.2056	46.5661	83.8725	70.9743	78.4119	48.2317	71.3624	93.1869	72.8796	70.7374
1437		36.1535	33.268	21.1731	40.4838	35.8398	24.2016	47.2508	29.2158	65.2648	31.4931	30.3614	21.7712	22.4989	57.0512	58.9728	77.7949	38.9854	49.9734	58.3892	61.7866	75.4005	46.0371	83.5489	70.9685	78.3734	48.1624	71.31	93.2409	72.8915	70.7028
1438		36.1096	33.0797	21.1272	39.5866	35.9809	24.1964	47.4196	29.3611	65.2329	31.5974	30.3642	21.9221	23.3157	56.9277	59.6779	78.2673	38.9715	49.9146	58.3747	61.7967	74.8363	44.3779	82.681	71.0207	78.399	48.1257	71.2868	93.1638	72.8677	70.6913
1439		35.9083	32.9975	20.8911	39.9643	36.3665	24.1808	47.6335	29.4753	65.1638	31.7079	30.3559	21.8072	22.6857	56.9467	59.6383	79.3725	38.9438	49.8894	58.3507	61.741	76.1409	45.1309	83.3224	70.9685	78.4055	48.0809	71.2926	93.1561	72.8499	70.7489
1440		36.4438	32.8542	21.3743	40.5375	35.8824	24.1782	47.7953	29.5354	65.116	31.8577	30.3449	21.6635	22.7031	56.9799	58.3822	77.9693	38.9438	49.9062	58.3218	61.6904	76.5173	46.5389	83.2471	70.9743	78.4055	48.0849	71.2926	93.1561	72.8439	70.7086
1441		36.079	33.3211	21.4448	41.2074	35.7286	24.16	47.8359	29.5612	64.9781	32.0289	30.3421	21.9312	22.9342	56.5585	60.2107	78.1894	38.9507	49.8894	58.3314	61.7917	75.4383	46.5894	83.2334	70.9859	78.3542	48.0849	71.2693	93.1638	72.7786	70.6913
1442		36.0833	32.8922	21.0765	41.3271	35.7123	24.1652	47.7548	29.5727	64.9146	32.1404	30.3393	21.8996	22.551	56.9229	59.1348	77.2806	38.9091	49.881	58.3603	61.812	76.7159	46.0179	82.8919	70.9801	78.3606	48.1094	71.2926	93.2023	72.832	70.6913
1443		36.0921	33.3063	21.1441	41.1893	35.6633	24.1419	47.5971	29.6472	64.8564	32.2279	30.3393	22.0284	22.8381	57.5	59.0415	78.4688	38.9438	49.8139	58.3411	61.7917	76.7031	46.4653	83.1923	70.9859	78.3862	48.1094	71.2751	93.1484	72.8023	70.6625
1444		36.2193	33.2002	21.2215	41.0482	35.5004	24.1445	47.3955	29.7219	64.7666	32.2914	30.3283	22.0691	23.118	56.9942	59.5838	75.9349	38.9472	49.8433	58.3314	61.7866	77.2699	46.8033	83.2197	70.9917	78.3734	48.1257	71.2751	93.1329	72.8142	70.6856
1445		35.6991	33.0415	21.2506	39.2396	35.7809	24.1263	47.1986	29.7621	64.7613	32.3277	30.3283	21.8928	22.7771	56.7381	59.1643	78.0857	38.9576	49.8013	58.3074	61.6802	76.6261	46.8501	83.1191	71.0323	78.3478	48.142	71.2519	93.1252	72.7548	70.7086
1446		36.1667	33.0269	21.1369	41.106	36.2409	24.1159	47.0944	29.7334	64.7402	32.3307	30.309	21.9267	22.4859	56.7334	60.9347	78.2543	38.9611	49.7385	58.3459	61.7765	76.3512	46.7566	83.542	71.0207	78.3798	48.1583	71.2344	93.1021	72.7311	70.6913
1447		35.8254	33.0357	21.2554	41.1458	35.8824	24.1237	47.1184	29.7161	64.7243	32.3641	30.3255	21.9379	22.6117	56.5396	60.1657	78.3777	38.9403	49.7343	58.3074	61.8475	77.0697	46.7722	84.1628	71.0265	78.3542	48.1583	71.2751	93.1561	72.7489	70.7258
1448		35.686	32.8396	20.9753	40.516	36.3434	24.1159	47.2427	29.6616	64.7983	32.4035	30.3255	21.9221	22.6813	57.7207	58.9679	79.7556	38.9368	49.705	58.3266	61.7562	77.2699	46.7605	83.0966	71.0091	78.3222	48.2113	71.2519	93.1098	72.7548	70.7316
1449		35.8385	33.0093	21.1127	39.9466	36.1288	24.0952	47.4035	29.6788	64.8511	32.4216	30.3311	21.9221	22.991	57.156	59.2135	76.961	38.9299	49.705	58.3314	61.817	77.3151	47.6602	83.0235	71.0381	78.335	48.2481	71.2868	93.1098	72.7548	70.7662
1450		36.022	33.0093	21.2748	40.9146	35.2408	24.0874	47.6617	29.742	64.9305	32.4975	30.3366	21.9312	23.6201	56.9372	60.2357	77.9434	38.9126	49.7092	58.3218	61.8322	76.6967	46.8423	82.254	71.0439	78.3158	48.2521	71.2926	93.1098	72.7251	70.7604
1451		35.7949	33.8048	21.2482	39.5199	35.3834	24.0692	47.8278	29.7995	64.994	32.5979	30.3393	22.0284	22.5466	56.3418	59.2578	76.789	38.8918	49.7343	58.3411	61.9592	77.0374	47.2064	83.7829	71.0091	78.271	48.293	71.2751	93.1329	72.7489	70.7662
1452		35.8996	33.1296	21.2724	41.1241	35.559	24.0537	47.9577	29.8571	65.1001	32.7136	30.3338	22.0804	23.1707	56.653	58.9287	77.9305	38.8883	49.7552	58.3074	61.9389	76.8443	47.2182	82.4029	71.0149	78.2838	48.2521	71.2751	93.079	72.737	70.7892
1453		35.4646	33.0533	21.2409	41.0916	35.8923	24.0537	47.9536	29.9263	65.1425	32.8633	30.3255	22.1371	22.6683	56.6719	59.8567	77.6724	38.8572	49.7846	58.3411	61.8475	76.2683	47.3008	83.1855	71.0613	78.3158	48.1705	71.2461	93.0867	72.6836	70.7834
1454		35.6382	33.2385	21.3209	40.7455	34.947	24.0407	47.8399	29.9985	65.1904	32.9766	30.3366	22.1099	23.1399	56.8423	60.4411	78.7362	38.8399	49.7929	58.3026	61.9643	77.4317	47.8269	83.544	71.0207	78.3222	48.1624	71.281	93.0021	72.7311	70.795
1455		35.8254	32.688	21.3597	40.5447	35.2861	24.0433	47.6456	30.0332	65.2063	33.0411	30.3255	21.9673	22.6857	56.37	58.4551	78.8866	38.8433	49.7846	58.3699	61.9795	76.6902	47.8587	83.1718	71.0265	78.3222	48.0971	71.2984	93.0482	72.7132	70.7834
1456		35.6034	33.2326	21.021	40.7994	35.3996	24.0278	47.4076	30.0101	65.2967	33.0626	30.3228	22.0782	23.2146	57.6439	58.7769	77.3447	38.8468	49.7636	58.2738	61.9693	77.633	46.2643	82.6674	71.0439	78.367	48.0198	71.31	93.0713	72.7607	70.7374
1457		35.4906	32.8308	20.9897	41.1386	35.9054	24.0174	47.2909	29.9667	65.2435	33.0257	30.3421	22.1643	23.0173	56.9229	58.8699	77.9369	38.8641	49.7552	58.3074	61.9389	76.7095	48.1099	83.0488	71.0439	78.3734	47.9913	71.2693	93.0867	72.7311	70.7604
1458		36.3601	33.546	21.4253	40.4767	36.0926	24.0174	47.2789	29.961	65.2648	32.946	30.3559	21.9854	22.2869	57.2323	58.9679	77.4859	38.8606	49.7468	58.3026	61.9592	76.4342	48.1659	84.0106	71.0323	78.3734	47.9588	71.3042	93.0636	72.737	70.7719
1459		35.4819	33.5311	21.12	40.4731	35.6698	24.0097	47.3311	29.9234	65.2329	32.8389	30.3587	22.0759	22.7292	56.601	60.5365	78.0922	38.8849	49.772	58.3266	61.8272	75.9947	47.1475	83.0215	71.0381	78.3286	47.9507	71.3159	93.0405	72.7251	70.7489
1460		35.2786	33.5045	21.3282	40.2021	35.4581	23.9993	47.4478	29.8888	65.1213	32.6923	30.3752	22.0193	23.2233	57.0037	59.2234	79.0307	38.8849	49.7594	58.317	61.8881	76.9344	47.2929	82.8034	71.0497	78.3926	47.9669	71.3042	92.9636	72.7192	70.7489
1461		35.4689	33.109	21.3282	39.8899	36.307	23.989	47.5971	29.8053	65.0364	32.5431	30.378	22.1984	22.3517	56.8091	60.1207	80.4475	38.9091	49.751	58.317	61.9236	76.1982	48.2139	82.8238	71.0323	78.3158	48.0401	71.281	93.0328	72.7192	70.7662
1462		35.7513	33.8914	21.062	40.0706	35.794	23.9838	47.7143	29.7679	65.0099	32.3822	30.4056	21.859	23.1005	56.9609	57.8934	77.563	38.8952	49.772	58.3651	61.7967	76.4022	47.68	82.5723	71.0613	78.3542	48.0971	71.2868	93.0098	72.6836	70.7546
1463		35.7121	33.3861	21.3282	39.9926	35.709	23.9812	47.8115	29.7679	64.904	32.1947	30.4029	22.0419	22.9954	57.3468	59.5541	79.6564	38.9022	49.7971	58.3843	61.9541	77.4123	47.8945	82.9465	71.0439	78.3222	48.1379	71.2868	93.0175	72.7014	70.7546
1464		35.6904	33.1737	21.1345	41.0735	36.0236	23.9709	47.8075	29.7334	64.904	32.062	30.4139	21.9154	23.3069	57.5	59.0022	79.3528	38.8883	49.8181	58.3459	61.9948	76.973	46.9986	82.681	71.0323	78.3094	48.1991	71.2693	92.9867	72.7073	70.7662
1465		36.1228	33.3447	20.8598	39.9749	35.1179	23.9528	47.7427	29.6243	64.8458	31.9597	30.4001	22.0351	23.1356	57.3516	59.7772	77.9887	38.8987	49.8223	58.418	61.9693	77.3151	47.3756	82.7762	71.0613	78.2838	48.244	71.2461	92.9944	72.737	70.7892
1466		35.8341	33.3506	21.1949	40.5124	35.6144	23.9476	47.6132	29.5068	64.7983	31.9297	30.4001	22.0193	22.7205	56.9847	59.4008	78.0534	38.8572	49.8642	58.4325	62.0558	76.6902	48.7169	82.3893	71.0439	78.335	48.2481	71.31	92.9713	72.7192	70.7719
1467		36.0308	33.7273	21.2215	39.9395	35.8398	23.9373	47.4317	29.4582	64.7771	31.9477	30.3946	22.1643	23.1224	57.2227	59.5788	78.3972	38.8675	49.8474	58.4036	62.0049	77.646	47.6126	83.3704	71.0961	78.335	48.2767	71.2984	93.0175	72.6954	70.795
1468		36.2501	33.209	21.2094	39.6922	35.585	23.9243	47.2668	29.4954	64.867	32.0319	30.4029	21.9492	23.0173	56.9799	60.2907	79.6167	38.8364	49.8516	58.4325	62.0151	76.4661	47.1946	82.9465	71.0787	78.3286	48.3012	71.2751	93.0021	72.6717	70.8065
1469		35.6512	33.5608	21.4545	40.2839	35.2505	23.9192	47.2628	29.5956	64.904	32.1524	30.4084	22.0148	21.8695	57.0417	59.3663	79.208	38.8156	49.8433	58.4229	62.0304	76.281	46.9986	81.9976	71.0787	78.3414	48.3462	71.31	93.0021	72.6717	70.8411
1470		35.5296	34.0531	21.0258	40.8678	35.6992	23.9037	47.3794	29.6673	64.994	32.2672	30.4001	22.0532	22.5466	56.9467	59.7523	78.2803	38.8087	49.8265	58.4662	62.0355	76.3959	48.4427	82.6286	71.0729	78.2646	48.3953	71.3159	92.9713	72.6895	70.8123
1471		35.7252	33.1796	21.091	39.9997	35.5492	23.9037	47.5406	29.7133	65.0842	32.3519	30.3918	22.0397	23.0173	57.0703	59.1496	76.9291	38.7845	49.8391	58.4999	61.9948	77.0826	46.9009	83.4047	71.0729	78.2838	48.4321	71.31	92.979	72.6599	70.8353
1472		36.1184	33.4097	21.3427	40.1772	35.0211	23.8882	47.771	29.7621	65.2116	32.4368	30.3973	22.0532	23.6599	57.5431	60.2057	78.573	38.7776	49.8349	58.4758	61.9693	76.1345	47.4664	83.1445	71.0787	78.3606	48.4567	71.2286	92.9944	72.6361	70.8353
1473		35.7339	33.4956	21.1369	40.4409	35.2667	23.8882	47.9902	29.7765	65.2542	32.4793	30.3946	21.8613	23.1882	57.0465	59.5541	77.563	38.7845	49.772	58.5192	62.0151	76.0328	47.6008	82.5113	71.0729	78.3094	48.4977	71.2286	92.9944	72.6954	70.818
1474		35.7078	33.2267	21.1369	39.4041	35.5036	23.8753	48.1245	29.7219	65.2542	32.5006	30.3946	21.8613	23.083	57.4569	59.5541	78.7623	38.7776	49.7846	58.5048	62.0507	76.9988	47.5375	81.964	71.0961	78.3094	48.4977	71.3159	92.9636	72.648	70.8526
1475		35.5036	33.4452	21.3913	39.4286	35.5525	23.8727	48.1449	29.6673	65.2329	32.4672	30.3973	21.814	23.1049	56.6199	60.5666	78.9127	38.8018	49.8181	58.5289	62.0049	76.3065	46.6165	82.817	71.0555	78.2838	48.4485	71.3217	92.979	72.6776	70.8699
1476		35.8254	33.4482	21.2579	39.7522	35.7711	23.8572	48.039	29.6587	65.1797	32.4156	30.3918	21.7398	23.2761	56.9657	59.4799	78.8277	38.8191	49.8768	58.5578	62.0456	77.1794	47.0652	82.457	71.0845	78.2774	48.3502	71.3275	92.9175	72.6776	70.8699
1477		35.4863	33.4393	21.4181	39.7487	35.4159	23.8495	47.8886	29.6788	65.0842	32.3096	30.3973	21.7937	22.6291	56.4595	58.3627	79.7888	38.826	49.9104	58.5819	62.0151	76.9086	47.8507	82.9806	71.0903	78.2262	48.2767	71.2926	92.9405	72.7014	70.8238
1478		35.8036	33.463	21.021	39.2326	35.8759	23.8417	47.6577	29.742	65.0523	32.2037	30.3918	21.8613	23.0173	57.1083	59.2381	79.8749	38.8053	49.9356	58.5482	62.0965	77.5355	47.4269	82.3893	71.1077	78.2134	48.1705	71.345	93.0098	72.6776	70.8238
1479		35.3737	33.6588	21.0114	40.0139	35.4613	23.8366	47.4881	29.8744	64.994	32.1102	30.3863	21.603	22.6422	56.9372	60.2607	78.6448	38.8018	49.986	58.5819	62.1322	76.2109	46.8423	82.5743	71.0671	78.1943	48.0931	71.3741	92.9636	72.6599	70.7834
1480		35.132	33.5163	21.4399	40.1487	35.5753	23.8263	47.4599	29.9639	64.9675	32.0078	30.3752	21.5873	23.1224	56.653	59.1102	77.0759	38.7845	50.0576	58.5771	62.1169	77.7696	47.6126	81.8092	71.0961	78.2326	47.9954	71.3275	92.9636	72.6717	70.7892
1481		36.079	32.9302	20.9945	40.3445	35.6764	23.8211	47.5244	30.0477	64.8987	31.9537	30.378	21.6276	22.7118	56.6104	58.8209	78.157	38.7569	50.1292	58.6109	62.1373	76.1091	46.8111	82.4977	71.0787	78.1815	47.9426	71.2984	92.9482	72.6302	70.7892
1482		35.3996	33.4097	20.9343	39.7028	35.8792	23.8159	47.6658	30.149	64.867	31.9537	30.378	21.8635	22.7727	56.7097	58.9679	78.0793	38.7741	50.1798	58.6206	62.0304	76.447	45.8416	82.065	71.1019	78.1368	47.8816	71.3333	92.9944	72.6124	70.7604
1483		35.6904	33.1061	21.207	39.4812	35.2084	23.8005	47.8359	30.2157	64.8881	31.9868	30.389	21.7465	22.7771	57.3612	60.4963	77.7884	38.7569	50.2346	58.6496	62.0609	77.4706	46.9673	82.5655	71.0961	78.1751	47.8411	71.2926	92.9329	72.6302	70.7258
1484		35.9258	33.4127	20.8694	39.4602	35.6927	23.7824	48.0105	30.2041	64.8564	32.0349	30.4001	21.8793	22.0369	57.2084	59.4107	76.4652	38.7223	50.3065	58.6013	62.1475	77.9065	47.3638	80.8874	71.1193	78.2198	47.8005	71.3333	92.9713	72.5828	70.7604
1485		35.8036	33.2267	20.9031	39.9218	35.5753	23.785	48.1082	30.1664	64.904	32.0861	30.3918	21.8928	22.9998	57.3516	59.3811	78.2608	38.7016	50.3403	58.6399	62.2291	76.2428	47.4072	83.3156	71.1135	78.1432	47.7803	71.3683	93.0175	72.6243	70.7546
1486		35.5991	33.0621	21.062	39.9466	35.5916	23.7721	48.1612	30.1171	64.9622	32.1313	30.4029	21.7398	22.6074	56.6435	58.387	78.9914	38.6706	50.4038	58.6689	62.2138	76.3959	47.6681	82.3013	71.1309	78.1815	47.7519	71.31	93.0021	72.5947	70.7143
1487		35.6556	33.5104	20.7615	39.5972	35.2667	23.7644	48.0756	30.1143	65.0046	32.1434	30.4029	21.823	22.9866	57.1131	59.7027	76.6047	38.6878	50.4376	58.7124	62.1118	76.7095	47.0573	82.3845	71.1309	78.1559	47.76	71.281	92.9636	72.5887	70.7143
1488		35.5904	32.8542	20.9536	39.5234	35.3185	23.7567	47.913	30.065	65.0523	32.1193	30.3973	21.8861	23.2189	56.8992	59.6036	79.1554	38.6637	50.4588	58.7414	62.2291	77.3346	46.2604	82.1817	71.1077	78.1112	47.7317	71.2926	92.979	72.5591	70.7316
1489		36.1447	33.5252	21.0572	40.3588	35.8824	23.7412	47.6982	29.987	65.1266	32.1132	30.4029	22.0284	22.6465	56.9894	60.1357	79.5242	38.643	50.4588	58.7172	62.1628	76.7929	47.4269	83.0966	71.0961	78.1559	47.7236	71.2926	93.0098	72.5947	70.7143
1490		35.8691	33.1384	20.7591	39.6852	35.2667	23.7258	47.5043	29.8975	65.1532	32.0771	30.4167	21.751	22.0369	57.1464	59.2037	79.1226	38.6154	50.4843	58.785	62.3465	77.6655	47.1671	82.8306	71.1251	78.1304	47.6952	71.2868	92.9944	72.5414	70.7258
1491		35.686	32.9624	20.7183	39.851	35.6698	23.7155	47.4116	29.8053	65.1957	32.0379	30.4305	21.5605	21.8181	56.7381	59.5689	78.3387	38.5947	50.4715	58.8189	62.3875	76.9086	47.1044	82.0987	71.1077	78.1304	47.6872	71.281	93.0405	72.5947	70.7028
1492		36.0133	33.2768	20.7207	39.5796	35.034	23.7052	47.4398	29.788	65.2169	32.0048	30.4526	21.5985	22.9604	56.5868	59.4403	80.6684	38.5672	50.4503	58.8189	62.413	76.9537	47.1005	82.065	71.1251	78.1559	47.6588	71.2984	92.979	72.5947	70.6798
1493		36.1184	33.5994	20.5296	39.2956	36.0532	23.7027	47.5648	29.7938	65.1957	31.9778	30.4637	21.6747	23.0873	56.5066	60.0958	79.1226	38.5362	50.4461	58.8625	62.4284	76.3831	46.936	82.065	71.0845	78.1879	47.6103	71.2344	92.9482	72.571	70.6625
1494		35.7296	33.3093	20.6824	39.7522	35.709	23.7001	47.7994	29.8283	65.2116	31.9808	30.4776	21.6052	22.8076	56.6955	60.0758	78.3777	38.5293	50.4673	58.8722	62.3363	77.568	47.419	82.7082	71.0961	78.2326	47.5902	71.2344	92.9944	72.6243	70.6625
1495		35.7731	32.9507	20.9777	39.6289	35.5687	23.7001	48.0105	29.8571	65.1638	32.0199	30.4831	21.6994	22.2221	56.6908	58.7574	79.1817	38.4812	50.4927	58.8916	62.4028	77.1794	46.5816	82.8579	71.0903	78.1304	47.6225	71.2461	93.0098	72.6065	70.6395
1496		35.7644	33.1502	21.0886	39.6746	35.9251	23.7027	48.1898	29.8514	65.0789	32.053	30.4859	21.4756	22.4123	56.5679	60.2157	78.2478	38.464	50.4758	58.8722	62.495	76.0964	46.3763	82.2	71.0845	78.2198	47.6306	71.2461	92.9867	72.6421	70.6165
1497		35.6034	32.7025	20.5248	40.5876	35.2537	23.6975	48.2469	29.9119	65.0046	32.1524	30.4914	21.8185	23.0173	56.6104	60.3157	78.5991	38.4434	50.4292	58.9353	62.367	77.2052	47.2025	81.5429	71.1019	78.1623	47.6427	71.2344	92.979	72.6006	70.6338
1498		35.378	33.0797	20.8118	39.6993	35.6862	23.6949	48.1775	30.0072	64.904	32.246	30.4914	21.6702	23.4787	56.3324	59.7325	78.1894	38.433	50.3995	58.9498	62.3772	77.3669	46.7137	81.7622	71.1077	78.2071	47.6225	71.217	92.9867	72.5414	70.628
1499		35.3521	32.7899	20.9392	39.2466	35.1308	23.6872	47.9658	30.094	64.8723	32.3156	30.4859	21.6433	23.5184	56.9229	58.9336	77.5823	38.3918	50.3784	58.9013	62.3823	76.6197	46.8814	82.3961	71.0903	78.1687	47.6508	71.2402	93.0405	72.5947	70.6568
1500		35.2527	33.1561	20.563	40.2768	35.5394	23.6795	47.686	30.1403	64.8088	32.3338	30.4776	21.6523	23.026	56.9894	59.2037	78.4883	38.385	50.3276	58.9692	62.3057	76.6197	47.1907	82.3352	71.1077	78.1687	47.6548	71.2461	93.0559	72.5414	70.674
1501		35.5166	33.021	20.8094	38.8567	35.5394	23.6692	47.4116	30.1345	64.8088	32.3247	30.4886	21.8455	22.6335	56.6482	59.5739	77.9499	38.3541	50.3022	59.0324	62.4796	76.671	47.2379	83.0283	71.1251	78.1304	47.6588	71.2461	93.0636	72.6124	70.7028
1502		35.2829	32.9126	20.7926	39.6465	35.0533	23.659	47.2588	30.1345	64.8141	32.3156	30.4859	21.9289	23.0392	56.5255	59.3663	79.7689	38.3472	50.3065	59.0518	62.4386	76.2364	46.1795	82.6946	71.1309	78.0729	47.675	71.2635	93.0098	72.5532	70.7892
1503		35.2484	32.898	20.5511	39.8758	35.2149	23.6513	47.3311	30.0853	64.7877	32.2702	30.4859	21.9357	22.6813	56.5727	58.772	80.1207	38.3472	50.3699	59.047	62.4284	76.4725	46.7527	82.5316	71.1425	78.1304	47.6629	71.2402	93.0405	72.5058	70.7662
1504		34.7757	33.0973	20.9319	39.8334	35.0921	23.6358	47.4559	29.9927	64.8194	32.1947	30.4859	22.1212	22.2998	57.0893	59.3811	78.0534	38.3164	50.4503	59.0762	62.3363	77.0697	46.5855	82.5384	71.0903	78.0985	47.6588	71.2693	93.0482	72.5236	70.7719
1505		35.2484	33.2032	20.637	39.9536	34.7703	23.6461	47.6779	29.8283	64.8353	32.1253	30.4914	21.9447	22.564	57.2179	58.6109	80.0476	38.2958	50.4843	59.0664	62.3363	77.3475	45.9297	82.1412	71.1193	78.0602	47.6588	71.2519	93.0559	72.4822	70.7834
1506		34.7585	33.1678	20.6609	40.0777	34.4729	23.6564	47.8886	29.6989	64.8723	32.0379	30.4969	22.0782	22.9823	56.4972	58.6841	80.769	38.2616	50.5182	59.1005	62.3619	77.1471	46.0218	82.8919	71.1019	78.1049	47.6306	71.2635	93.0175	72.4881	70.7777
1507		34.6133	32.8863	20.5678	39.9359	35.6633	23.6435	48.1164	29.5927	64.9146	31.9778	30.5053	22.1212	22.7989	56.9229	59.5689	78.9324	38.2342	50.5946	59.1589	62.275	76.9923	46.5156	81.6481	71.0961	78.0985	47.6265	71.281	93.0636	72.4881	70.7662
1508		34.857	32.7491	20.5773	39.8687	35.034	23.6487	48.2224	29.4668	64.9728	31.9327	30.472	22.0284	22.6161	56.6861	60.622	77.4409	38.2137	50.6243	59.1686	62.2648	75.8932	46.2103	83.3293	71.1135	78.1623	47.6265	71.2402	93.0867	72.4526	70.8065
1509		35.2268	33.1149	20.7471	40.0139	36.0334	23.6435	48.2265	29.3525	64.9464	31.8967	30.4886	21.9944	22.4036	57.2752	59.8318	77.7755	38.1829	50.6243	59.2125	62.2342	76.9666	46.4614	82.9806	71.1135	78.1176	47.5982	71.2112	93.0328	72.4644	70.8123
1510		34.857	32.624	20.5153	39.5093	35.1276	23.6487	48.0878	29.2898	64.9728	31.8817	30.4803	21.9899	22.8468	56.847	60.2257	79.3659	38.1556	50.6328	59.2222	62.1577	76.4406	46.5118	82.715	71.0961	78.0921	47.57	71.2519	93.0559	72.4644	70.8123
1511		35.1104	33.0914	20.5368	39.3726	35.1502	23.6384	47.7953	29.2158	64.9517	31.8787	30.4665	21.8568	22.5119	57.4425	59.1889	79.9878	38.159	50.6328	59.2369	62.2801	76.973	47.0691	82.0987	71.1193	78.0219	47.57	71.1996	93.0713	72.4763	70.7892
1512		34.7115	32.7433	20.6179	39.8829	35.3282	23.6538	47.5123	29.1959	64.8723	31.9177	30.4693	22.0827	21.9296	57.323	60.1857	78.88	38.0873	50.6541	59.1832	62.3159	75.2747	46.8345	82.615	71.1077	78.0729	47.5619	71.2344	93.0559	72.4053	70.8007
1513		35.2441	32.9331	20.7782	39.1698	35.1728	23.6333	47.3754	29.2557	64.8141	31.9627	30.4637	22.0872	22.2567	57.1941	58.7085	79.208	38.0838	50.6626	59.3003	62.2954	76.2109	46.2836	82.2608	71.1019	78.1304	47.5135	71.2228	93.0482	72.4526	70.7662
1514		35.547	32.9156	20.5201	39.2326	35.3834	23.6358	47.3995	29.3326	64.6558	32.044	30.461	22.0329	22.9036	56.9609	60.2207	78.8146	38.0736	50.6966	59.2759	62.275	76.4789	45.3769	82.8238	71.1019	78.1049	47.5135	71.2635	93.0328	72.4585	70.7662
1515		35.0545	33.1796	20.4938	39.3445	35.3153	23.6435	47.5971	29.3497	64.5399	32.0891	30.4333	21.9221	22.7335	56.9657	60.4762	78.0275	38.0395	50.7434	59.3296	62.2189	77.3669	47.3599	82.3284	71.1251	78.0793	47.4893	71.2984	93.079	72.4408	70.7777
1516		35.1751	32.7695	20.4653	39.4041	35.0695	23.6333	47.7913	29.2841	64.4505	32.1132	30.425	22.0827	22.0112	56.8945	59.4157	78.8735	38.019	50.7818	59.3247	62.1832	76.6967	46.2334	82.457	71.1077	78.0857	47.5054	71.2751	93.0559	72.4881	70.7777
1517		34.7971	32.9331	20.9777	39.5796	35.9087	23.6358	48.0553	29.1391	64.3297	32.1193	30.4139	22.0397	22.4123	57.175	59.3367	79.1226	38.0054	50.8159	59.3442	62.2903	76.2109	46.9791	83.1855	71.1251	78.0793	47.4933	71.2402	93.0713	72.4644	70.7662
1518		35.1707	33.324	20.3844	39.3445	35.5525	23.6333	48.2714	29.0001	64.2406	32.1042	30.3946	21.9357	21.9553	57.2275	58.5671	79.4187	37.9952	50.8287	59.4077	62.2699	77.1471	45.1574	82.3081	71.1135	78.0666	47.453	71.2344	93.0252	72.4703	70.7431
1519		35.2139	33.1973	20.819	39.9501	34.6358	23.6384	48.4023	28.9124	64.1882	32.062	30.3808	22.2348	22.3647	56.757	59.8169	79.1817	37.9782	50.867	59.3784	62.3159	76.9473	46.7683	81.7756	71.1367	78.0538	47.453	71.217	93.0713	72.5058	70.7201
1520		34.9728	32.787	20.3844	39.355	35.6829	23.6461	48.3736	28.8785	64.1463	31.9928	30.3918	22.1916	22.2653	57.1893	59.9811	80.8428	37.9543	50.8713	59.4175	62.2546	76.6454	47.4979	82.5995	71.1251	78.0921	47.3926	71.2054	93.079	72.4644	70.6913
1521		34.9943	33.4393	20.7303	39.3655	36.0729	23.6384	48.2061	28.8277	64.1568	31.9177	30.3973	22.3738	22.4253	57.4186	60.1507	79.3594	37.9611	50.8926	59.4322	62.2342	75.5896	46.7527	82.3081	71.1019	78.0411	47.3805	71.1299	93.0405	72.4763	70.6971
1522		35.2182	32.9243	20.4082	39.7592	35.7352	23.6307	47.9821	28.791	64.1568	31.8187	30.3863	22.1893	23.1268	57.3516	60.8084	80.1008	37.9067	50.8713	59.4713	62.321	76.0709	48.0061	81.9505	71.1251	78.0155	47.3564	71.1879	93.0405	72.4703	70.7086
1523		35.3175	33.1826	20.5725	38.7354	35.3023	23.6384	47.7305	28.8333	64.1987	31.7318	30.3752	21.9605	22.6987	56.3136	59.2283	78.0469	37.9067	50.867	59.5154	62.2342	77.3864	46.7137	83.2608	71.1309	78.0729	47.3443	71.1937	93.0713	72.4349	70.7374
1524		35.188	32.7958	20.8526	39.2606	35.559	23.6384	47.6415	28.9492	64.2301	31.7408	30.3808	22.1144	22.6422	57.0893	59.4601	78.5013	37.8965	50.8542	59.5252	62.4233	75.7665	46.6982	83.124	71.1251	78.0985	47.2639	71.1937	93.0944	72.4349	70.7316
1525		34.857	33.0533	20.6442	39.3305	35.4159	23.6435	47.6779	29.1107	64.293	31.8397	30.3918	22.2211	22.6552	56.9562	60.8488	78.8081	37.8863	50.8628	59.5448	62.3414	76.5429	47.073	82.2473	71.1599	78.0602	47.2398	71.1821	93.0867	72.429	70.6971
1526		35.1492	33.0445	20.7351	38.504	35.1599	23.6281	47.8075	29.2386	64.3192	32.0139	30.3863	22.1825	22.2437	57.0132	59.7424	79.4516	37.8659	50.8841	59.5889	62.2087	76.8122	46.5777	82.2338	71.0961	78.0347	47.1997	71.2054	93.1098	72.423	70.7143
1527		35.3002	32.7375	20.4415	39.5269	35.0018	23.6384	48.039	29.2898	64.3769	32.1917	30.3918	22.228	22.6726	56.5774	58.9336	78.4948	37.8591	50.8542	59.5497	62.3363	77.0826	47.0534	82.3149	71.1309	78.0028	47.1716	71.1996	93.1021	72.4053	70.6913
1528		35.2268	32.2362	20.4248	40.2127	35.105	23.641	48.2183	29.3041	64.4032	32.3489	30.4001	22.2712	22.6248	57.5143	59.0562	80.3673	37.8455	50.8244	59.6232	62.2393	75.369	45.8569	82.6878	71.1483	78.0921	47.1716	71.1821	93.1098	72.429	70.7086
1529		35.3823	33.3477	20.8694	39.0791	35.5036	23.6358	48.4187	29.267	64.44	32.5066	30.4056	22.2257	22.6726	56.9942	59.7573	80.588	37.8489	50.7988	59.6134	62.0965	75.9439	47.5731	82.8803	71.1367	78.0347	47.1556	71.1647	93.079	72.429	70.7201
1530		35.6773	33.4363	20.7782	39.2501	35.3509	23.6487	48.5047	29.1874	64.4084	32.6192	30.4112	22.3076	22.69	57.3373	59.7077	78.7231	37.8727	50.7988	59.6379	62.2801	75.982	46.6049	81.7354	71.1193	77.9773	47.1636	71.1821	93.079	72.429	70.7086
1531		35.3996	33.4482	20.5153	39.0826	35.6274	23.6333	48.5006	29.0795	64.3454	32.6984	30.4139	22.3464	22.8992	56.9182	59.2973	79.6035	37.8829	50.8116	59.6723	62.2903	76.0074	46.6399	82.3893	71.1135	78.0219	47.1115	71.1415	93.1175	72.3699	70.7086
1532		35.2441	33.0944	20.4629	39.6746	34.5494	23.623	48.3491	28.9096	64.2877	32.7686	30.4195	22.3669	22.4902	57.6727	59.0218	78.9717	37.8693	50.786	59.687	62.2699	76.9344	46.854	82.6131	71.1309	78.0474	47.1035	71.1008	93.1407	72.4112	70.7316
1533		35.033	33.3772	20.4034	39.0791	35.9152	23.6153	48.0756	28.7994	64.1934	32.7838	30.4195	22.2962	22.908	56.9324	59.9462	78.9914	37.8897	50.7519	59.7558	62.2852	76.332	46.8111	82.3419	71.1135	78.0347	47.0675	71.0776	93.1252	72.4408	70.7546
1534		35.3823	33.4008	20.5749	39.7522	35.1405	23.6179	47.8156	28.8164	64.0888	32.7747	30.4416	22.4286	22.8032	56.4689	58.9189	80.4141	37.8659	50.7179	59.7607	62.2597	77.0826	46.3801	82.283	71.1599	78.0283	47.0075	71.0023	93.1175	72.4408	70.7546
1535		35.4733	33.9333	20.2871	39.0966	35.5753	23.623	47.7062	28.8615	63.9426	32.7503	30.4554	22.4583	22.7161	57.018	59.2283	80.6952	37.8557	50.7179	59.7803	62.2189	76.3129	47.2693	83.2745	71.1367	77.9837	46.9755	71.0023	93.1021	72.4408	70.7719
1536		35.4386	33.4334	20.7687	39.7487	34.8409	23.6256	47.7508	28.9209	63.8019	32.7075	30.4554	22.4172	22.6596	56.9657	59.3219	79.2935	37.8319	50.7051	59.7902	62.367	75.8869	46.5156	82.0111	71.1599	78.0347	46.9515	70.9559	93.1329	72.3935	70.7546
1537		35.2009	33.324	20.5248	39.1244	35.4061	23.6256	47.913	29.0001	63.7083	32.6831	30.4665	22.4309	22.6031	57.9085	59.248	78.0275	37.8285	50.7221	59.8197	62.3517	76.8251	46.7449	81.9168	71.1541	78.0666	46.9156	70.9212	93.1484	72.4408	70.7719
1538		35.188	33.1208	20.7423	39.341	35.1502	23.623	48.1367	29.0653	63.6459	32.6892	30.461	22.4972	22.2049	57.0512	60.2957	78.2024	37.8081	50.6924	59.8246	62.4335	77.0955	46.245	82.1682	71.1367	77.9964	46.8916	70.8749	93.0867	72.4053	70.7258
1539		35.1191	33.1737	20.4748	39.6922	35.2829	23.6256	48.3818	29.1703	63.5421	32.7014	30.472	22.4286	23.061	57.237	59.5887	79.445	37.781	50.7221	59.8197	62.2801	75.8362	46.9048	82.9192	71.2006	78.1112	46.8876	70.8517	93.1021	72.4644	70.7258
1540		34.8527	32.898	20.4724	39.114	34.8345	23.6204	48.5786	29.344	63.511	32.7289	30.472	22.5293	22.6248	57.0845	60.0708	78.3517	37.7538	50.7392	59.8738	62.3772	76.4534	45.5516	83.4115	71.1658	78.0857	46.8677	70.7766	93.1098	72.4763	70.7086
1541		35.1578	33.2798	20.8622	38.8047	35.4418	23.6204	48.7019	29.4925	63.5836	32.7869	30.4859	22.2894	22.6074	56.8613	59.1545	78.7492	37.7538	50.7434	59.8984	62.3977	76.0011	46.2257	81.8361	71.189	78.0857	46.8597	70.7535	93.0867	72.429	70.6971
1542		34.917	33.4511	20.2254	38.8879	34.4633	23.6127	48.669	29.5784	63.5784	32.8266	30.4693	22.5041	22.2869	57.0132	60.5465	79.5837	37.7097	50.7647	59.9083	62.4233	76.3065	46.5738	82.2473	71.1774	78.0538	46.8677	70.742	93.1329	72.4349	70.6856
1543		35.1147	33.3152	20.4343	39.2886	34.9567	23.6179	48.4391	29.587	63.6511	32.8572	30.4665	22.5132	22.2782	57.4904	59.9064	80.314	37.686	50.7605	59.8984	62.4847	76.671	46.535	82.0333	71.1832	78.0538	46.8398	70.6785	93.0636	72.4822	70.674
1544		34.7414	33.2621	20.3939	39.3165	35.2181	23.6127	48.1204	29.5097	63.6979	32.8511	30.4803	22.5132	22.2092	57.1464	59.9064	78.5339	37.6759	50.7179	59.9526	62.5462	76.0138	46.0218	82.9075	71.189	77.9709	46.7959	70.6958	93.1407	72.423	70.674
1545		34.9256	33.6024	20.5368	39.0304	35.1405	23.6025	47.8562	29.4125	63.7603	32.8541	30.4803	22.5522	22.4599	58.1452	59.9911	79.5969	37.703	50.7349	59.9379	62.4796	75.7286	46.4691	83.001	71.1832	77.9964	46.8158	70.6612	93.1484	72.3758	70.6683
1546		34.917	33.2857	20.5296	38.6628	34.6838	23.6025	47.7791	29.3782	63.8956	32.8236	30.461	22.5384	22.5032	57.2132	59.802	79.2738	37.6996	50.6541	59.9921	62.4796	75.7286	46.5894	83.6589	71.2122	78.0092	46.8079	70.6208	93.0867	72.4112	70.6453
1547		34.7628	33.1296	20.7806	38.9157	36.0959	23.6076	47.8521	29.3811	64.0104	32.7777	30.461	22.713	22.8163	57.7929	60.2607	79.9015	37.7097	50.6286	59.9822	62.6591	76.5301	44.9275	82.5927	71.1658	78.0028	46.8238	70.6727	93.0482	72.3581	70.674
1548		35.033	33.5578	20.5558	39.65	35.3217	23.5896	48.0024	29.3953	64.0418	32.6892	30.4942	22.5843	22.9429	57.1798	60.406	77.9693	37.6793	50.6201	60.0168	62.6129	76.8636	45.8416	82.5452	71.1425	78.0092	46.8278	70.6208	93.1484	72.3758	70.6856
1549		34.8313	33.2385	20.9079	39.6429	36.1157	23.605	48.2265	29.4239	64.1359	32.5887	30.5274	22.5316	21.7967	58.1452	59.1545	79.5969	37.7131	50.6541	60.0711	62.6951	76.8443	45.8761	82.7577	71.1658	77.9837	46.8238	70.6323	93.1252	72.3581	70.7086
1550		35.0459	32.8191	21.021	39.731	34.6678	23.5948	48.4228	29.4239	64.1254	32.4732	30.5191	22.5614	22.4036	57.6631	59.5788	79.3528	37.7131	50.6668	60.1056	62.767	75.6464	44.7962	83.206	71.1483	78.0283	46.8158	70.6439	93.1561	72.3344	70.7143
1551		35.0201	32.9946	20.7471	39.9572	35.6242	23.5999	48.6156	29.4096	64.094	32.361	30.5357	22.7107	21.6898	57.1703	60.2107	79.7027	37.6928	50.7477	60.0908	62.8442	76.2173	45.43	83.391	71.189	77.9964	46.8278	70.6439	93.1021	72.3994	70.6856
1552		34.8913	33.5015	20.843	39.1244	35.3055	23.6076	48.6361	29.4239	64.0156	32.243	30.5552	22.5545	22.5466	57.2657	59.9661	78.3712	37.6962	50.786	60.1304	62.9215	75.7286	44.6688	83.0215	71.1541	78.0155	46.8398	70.6842	93.1484	72.3463	70.6856
1553		35.2009	33.3831	21.1393	39.8404	35.2958	23.5973	48.5417	29.4982	63.8592	32.1494	30.5579	22.6555	22.356	57.4281	59.8417	78.3127	37.6725	50.786	60.1699	63.0454	76.4725	46.0986	80.9273	71.1658	78.0092	46.8477	70.6842	93.1021	72.3699	70.6913
1554		35.0889	33.8346	20.9969	39.6746	35.3542	23.5973	48.2347	29.5899	63.7499	32.0891	30.5552	22.6417	22.7553	57.6102	58.3045	78.8211	37.6962	50.8542	60.1699	63.0971	75.8805	46.0064	81.863	71.1483	77.99	46.8119	70.6612	93.1407	72.3758	70.628
1555		35.0975	33.3329	20.8454	39.562	34.9599	23.5948	47.8805	29.7046	63.6251	32.053	30.5496	22.5889	22.0326	57.4234	58.8503	80.2539	37.6556	50.9183	60.1749	63.2109	76.8572	45.4338	83.343	71.1425	77.9964	46.8437	70.6496	93.1175	72.3463	70.6453
1556		35.3045	33.3034	20.9103	39.1419	35.2019	23.5973	47.6698	29.7909	63.4592	32.0319	30.5607	22.7498	22.4079	57.476	61.2489	78.9848	37.6556	50.9695	60.1848	63.1643	76.5045	44.6688	81.7488	71.1774	77.9391	46.8597	70.6612	93.1175	72.3699	70.6568
1557		34.9857	33.5045	21.0017	40.099	35.4126	23.5896	47.6335	29.8341	63.4178	31.9898	30.5468	22.7176	22.6813	56.5491	59.996	80.4341	37.6657	51.0166	60.2095	63.2161	77.2505	45.0329	83.3841	71.1832	77.9582	46.8358	70.69	93.0944	72.3226	70.6395
1558		34.8399	33.8854	21.1538	38.94	34.8891	23.605	47.7346	29.86	63.2731	31.9778	30.5357	22.8837	22.4816	57.5191	59.6928	80.021	37.6589	51.0379	60.264	63.3249	76.7994	45.8531	82.5791	71.1716	78.0028	46.8119	70.6669	93.0713	72.3463	70.628
1559		35.0803	33.3063	21.1224	39.4462	34.6166	23.5973	47.9089	29.9004	63.1802	31.9357	30.5413	22.8582	22.2826	57.4473	60.1607	79.1423	37.6691	51.0765	60.264	63.3976	76.4789	45.2065	83.1445	71.1541	77.9327	46.8278	70.7189	93.0944	72.3403	70.651
1560		35.2052	33.8645	21.3379	39.2152	35.312	23.5948	48.1041	29.9494	63.1338	31.8787	30.5524	22.8005	22.4642	57.7881	59.802	78.697	37.6556	51.085	60.2739	63.299	76.3065	46.1371	82.1865	71.1599	77.8945	46.8039	70.7304	93.1407	72.3817	70.6798
1561		35.1751	33.9064	21.4497	38.9365	35.3996	23.5973	48.3164	29.9263	63.1286	31.8157	30.5413	22.7153	22.382	57.2991	59.5293	80.5612	37.6759	51.0936	60.2838	63.4599	76.6133	45.7422	82.146	71.1948	77.9327	46.8039	70.7362	93.0636	72.3463	70.6798
1562		34.8485	33.7154	21.6325	38.9956	35.3672	23.5973	48.4678	29.8341	63.108	31.7348	30.5441	22.8236	23.0304	57.3182	60.0808	79.8285	37.6826	51.1536	60.3036	63.3457	76.9408	45.704	82.5181	71.1658	77.9072	46.8158	70.7131	93.0944	72.3344	70.6625
1563		35.3002	34.1131	21.4278	38.9886	35.4029	23.5999	48.4678	29.7133	63.1492	31.6332	30.5524	22.8721	22.6204	57.9037	59.8666	78.8211	37.686	51.1879	60.2937	63.4184	77.2505	44.9501	83.3381	71.1832	77.8881	46.8318	70.7131	93.1252	72.3403	70.6798
1564		35.2484	34.1673	21.4059	39.6113	35.3509	23.6102	48.2673	29.6271	63.1492	31.5467	30.5468	22.5338	22.4729	57.5383	59.4997	79.9745	37.686	51.1836	60.2689	63.5015	76.7223	45.6506	82.9056	71.1832	77.9009	46.8238	70.7016	93.1407	72.3108	70.628
1565		35.1061	33.9183	21.5081	39.6148	35.0308	23.605	47.9983	29.6042	63.2472	31.4782	30.5468	22.7061	22.4556	57.894	59.4008	81.5651	37.7097	51.1879	60.2838	63.4443	75.5643	46.1294	83.1465	71.189	77.9582	46.7999	70.6785	93.1252	72.2872	70.6453
1566		34.9471	34.2425	21.2361	39.7839	35.2958	23.5973	47.7386	29.63	63.3816	31.4336	30.5468	22.759	21.7496	57.6775	59.0955	79.8219	37.6826	51.1622	60.2986	63.564	76.2619	45.7078	83.0352	71.1716	77.8309	46.784	70.69	93.0944	72.2813	70.6453
1567		34.9686	33.7243	21.4448	39.7487	35.1567	23.5999	47.6415	29.6243	63.5473	31.4127	30.5274	22.6578	22.764	58.4801	59.5491	80.3673	37.6894	51.1279	60.2788	63.5952	76.1536	45.5858	82.8851	71.1541	77.9263	46.764	70.6439	93.1175	72.2931	70.6165
1568		34.8656	33.0298	21.513	38.6213	36.1816	23.6102	47.7184	29.63	63.6979	31.3949	30.5219	22.713	22.0155	57.2657	59.6036	79.0635	37.686	51.115	60.2243	63.6004	75.8995	45.2481	82.9874	71.1948	77.9009	46.7521	70.6266	93.1098	72.299	70.5763
1569		35.0373	33.4867	21.4278	38.9747	34.4505	23.6127	47.8643	29.6702	63.7811	31.3949	30.5247	22.5751	22.6465	57.7352	60.3658	81.1525	37.6793	51.0979	60.2342	63.4911	76.9923	46.9321	82.1932	71.2064	77.8881	46.7083	70.6439	93.1098	72.2636	70.6338
1570		34.6048	33.46	21.5179	39.1105	35.2375	23.6127	48.1001	29.7564	63.8279	31.4365	30.5191	22.5889	22.4036	56.9229	59.3614	79.4846	37.6522	51.0807	60.1749	63.7777	76.8893	45.5897	82.5743	71.2297	77.8818	46.7043	70.6554	93.0944	72.299	70.628
1571		35.3694	33.2238	21.3233	38.3973	35.4939	23.6076	48.3123	29.86	63.8488	31.4603	30.5163	22.7176	23.0479	57.5575	59.6283	79.0832	37.6251	51.0979	60.2392	63.8195	77.2569	45.43	81.7958	71.218	77.8182	46.7043	70.6151	93.1252	72.3049	70.6338
1572		34.8356	33.775	21.2554	39.6958	35.1858	23.605	48.5376	29.8831	63.7811	31.4752	30.4997	22.5247	22.3085	57.8025	59.4502	80.5344	37.6116	51.1064	60.1749	63.7829	76.1791	46.041	82.9601	71.1832	77.85	46.7083	70.6785	93.1561	72.2813	70.6683
1573		34.99	33.5905	21.4837	39.121	35.1664	23.605	48.6649	29.8082	63.7343	31.4931	30.4886	22.8582	22.9385	58.6555	60.2257	80.3273	37.5946	51.1279	60.2144	63.7516	76.2109	45.2443	83.4733	71.2122	77.8309	46.7163	70.6554	93.0713	72.2872	70.7258
1574		35.4429	33.6291	21.6081	39.2256	35.6405	23.605	48.6115	29.6214	63.7135	31.4961	30.4886	22.8144	22.8425	57.8748	59.1889	80.7019	37.6048	51.1279	60.1798	63.7673	76.4214	45.3996	82.3013	71.2471	77.9072	46.7242	70.6381	93.1407	72.2872	70.7258
1575		35.1751	33.5015	21.35	39.1035	35.4126	23.5999	48.3818	29.4553	63.6251	31.5169	30.4886	22.9646	22.4989	57.2657	60.7781	79.1423	37.5946	51.1193	60.1699	63.7725	76.0455	45.5668	82.8988	71.1774	77.9136	46.7163	70.6842	93.1021	72.3108	70.7834
1576		34.6645	33.5816	21.3694	39.107	35.0082	23.6153	48.039	29.3383	63.511	31.4871	30.4803	22.8675	21.8953	57.5623	60.8084	79.4055	37.5845	51.1236	60.0958	63.9084	76.6454	44.624	83.2129	71.2529	77.8754	46.7242	70.6381	93.0867	72.3699	70.818
1577		34.9128	34.2455	21.3597	38.8879	35.3866	23.5999	47.7872	29.2642	63.4023	31.4722	30.4665	22.6877	22.5987	57.4569	59.5739	81.416	37.6116	51.0893	60.1452	63.8666	76.1918	46.1987	82.0718	71.1832	77.8627	46.7004	70.6554	93.0867	72.3344	70.7892
1578		34.4174	33.6648	21.0572	38.8151	35.0824	23.5845	47.7265	29.1561	63.3092	31.4514	30.4554	22.8767	22.5727	57.9471	60.3859	79.7888	37.6217	51.0807	60.1155	63.8404	75.3061	44.8337	82.5995	71.2006	77.8627	46.6884	70.6266	93.1329	72.3285	70.7431
1579		34.7585	33.5489	21.2385	39.2396	35.572	23.5973	47.8197	29.0568	63.2886	31.4455	30.4388	23.1085	22.1359	57.3134	59.8318	78.88	37.6352	51.0807	60.1106	64.0236	76.4725	45.8875	82.6402	71.2413	77.9072	46.7083	70.6554	93.1329	72.3226	70.7431
1580		34.8056	34.0111	21.1586	38.4592	34.5111	23.5999	47.9699	29.0937	63.2731	31.4425	30.4416	22.7821	22.3863	57.9471	59.6482	77.3511	37.6319	51.0294	60.0908	64.0656	77.1794	44.9463	82.649	71.1948	77.8436	46.7004	70.6381	93.1175	72.2931	70.7201
1581		34.7414	33.5015	21.2167	38.8012	35.7221	23.5871	48.153	29.267	63.2576	31.4455	30.4471	22.7959	22.5336	58.1404	60.3408	80.1008	37.6454	51.0037	60.0859	63.8718	75.9693	45.8416	82.9942	71.2064	77.9072	46.6964	70.6266	93.1329	72.3049	70.6971
1582		34.5792	33.6172	21.2264	39.0826	35.0921	23.5948	48.3532	29.4839	63.2627	31.4544	30.4526	22.8629	22.4989	57.5671	60.1357	83.5714	37.6589	50.9567	60.0908	63.8509	76.1727	45.7613	82.9192	71.1832	77.8436	46.6924	70.6093	93.0944	72.3285	70.674
1583		34.7842	34.1793	20.8598	38.5557	35.325	23.5819	48.5252	29.6931	63.2369	31.505	30.4637	22.9693	21.7069	57.8218	59.7623	81.2132	37.6183	50.9097	60.0316	63.9607	76.0709	45.7346	82.817	71.218	77.7864	46.7481	70.6323	93.1329	72.3463	70.6568
1584		34.4131	34.3964	21.2118	38.4076	35.9644	23.5845	48.5335	29.8024	63.2834	31.5795	30.4693	22.9716	22.1661	57.4808	59.0316	80.8563	37.6116	50.8798	60.0563	63.9712	76.8958	45.9604	82.092	71.2239	77.8182	46.7959	70.6266	93.1021	72.3285	70.6165
1585		34.6474	34.0051	21.3476	38.9296	35.0598	23.5871	48.431	29.8053	63.3196	31.6631	30.4693	22.9994	22.1919	57.8362	60.7933	80.0077	37.5913	50.7903	60.0069	63.8927	76.3065	45.4148	83.0761	71.2064	77.78	46.8477	70.5978	93.0636	72.3108	70.6395
1586		34.6859	33.9064	21.4399	39.9961	35.1243	23.5717	48.1653	29.7477	63.3557	31.7408	30.4803	22.9253	22.4382	58.4169	60.763	80.816	37.5676	50.7179	59.9822	63.9765	75.9186	45.2292	82.928	71.2239	77.8054	46.8437	70.6727	93.1407	72.364	70.628
1587		34.7243	33.6648	21.4594	38.4661	35.5687	23.5794	47.8115	29.6817	63.4282	31.7887	30.4693	22.9785	22.5944	57.7159	61.122	79.2475	37.5541	50.6881	59.9674	64.0341	75.4635	46.2758	82.9669	71.2239	77.7864	46.8557	70.6612	93.1407	72.2754	70.5993
1588		34.201	33.8795	22.0695	38.7077	35.3185	23.5896	47.6132	29.6071	63.4489	31.8097	30.4526	23.0179	22.0369	58.0292	58.9042	81.2402	37.5338	50.6924	59.997	63.9398	76.1536	46.3995	83.4459	71.2064	77.7864	46.7919	70.6554	93.0636	72.3108	70.6108
1589		34.0193	33.5282	21.8407	39.3761	34.2819	23.5768	47.682	29.4925	63.4437	31.8007	30.4443	22.9739	22.5119	57.4473	59.7722	79.544	37.5372	50.6753	59.9477	63.9712	75.1492	46.0102	82.3352	71.218	77.8627	46.8039	70.6381	93.0867	72.2931	70.6108
1590		34.511	33.8944	21.723	38.8983	35.0179	23.5742	47.8115	29.3383	63.4799	31.7468	30.4305	23.0899	22.4946	57.8555	59.5739	80.984	37.5169	50.6626	59.9822	63.9712	76.2555	45.0066	83.8863	71.2239	77.7864	46.8278	70.6035	93.0867	72.2931	70.6108
1591		34.3877	33.3861	21.9439	38.7943	35.2829	23.5768	48.0431	29.159	63.4489	31.681	30.4222	22.9531	22.6378	57.9085	60.001	80.1806	37.5372	50.6201	59.9132	64.0393	75.5076	45.6506	82.7558	71.218	77.8372	46.8158	70.6612	93.1021	72.2872	70.628
1592		34.3792	33.4926	21.9931	38.8012	34.8827	23.5589	48.2755	29.0653	63.4437	31.5884	30.3808	23.0087	22.261	58.2809	58.7329	79.2935	37.527	50.5649	59.9329	64.0079	75.6085	44.5194	83.4596	71.2006	77.8309	46.8358	70.6439	93.1021	72.2459	70.628
1593		34.0066	33.2385	21.6863	38.0545	35.6666	23.564	48.4965	29.1022	63.3816	31.505	30.3559	22.9832	21.7967	58.005	60.4662	80.8831	37.527	50.5394	59.8689	63.9241	77.244	45.4869	83.1376	71.218	77.7673	46.8198	70.6727	93.1484	72.2342	70.6395
1594		34.0235	33.5045	21.9734	38.5385	34.5079	23.5512	48.6937	29.2386	63.3144	31.4246	30.3366	22.8513	22.4426	58.5482	61.3761	78.8342	37.527	50.4885	59.8541	64.076	75.9249	45.2935	81.8899	71.2587	77.7864	46.8956	70.6669	93.1329	72.2342	70.628
1595		34.3282	33.2415	21.6545	39.4532	35.994	23.5563	48.7184	29.4353	63.2421	31.3652	30.3117	23.0527	22.4946	58.9587	59.7027	80.6014	37.5473	50.4927	59.8541	64.16	74.9676	45.4528	82.4774	71.2006	77.7546	46.9076	70.6958	93.1638	72.2165	70.6223
1596		34.4004	33.9004	21.8333	39.548	35.2569	23.5486	48.5663	29.5841	63.1853	31.3177	30.2952	22.8513	22.8207	57.6823	60.6723	79.3923	37.5439	50.4376	59.8689	64.0551	75.2873	45.1045	82.0467	71.2239	77.7355	46.9076	70.7016	93.1329	72.2342	70.651
1597		34.4259	33.5786	21.9217	39.0652	35.0501	23.5435	48.2224	29.6702	63.0771	31.3296	30.2594	23.141	22.7945	58.0968	59.7871	79.4516	37.5507	50.4334	59.8591	64.1495	76.281	45.1838	82.2965	71.2064	77.6911	46.9275	70.7246	93.1175	72.2106	70.605
1598		34.3367	33.5549	21.821	39.0165	35.6535	23.523	47.917	29.7104	63.0565	31.3682	30.2456	23.0713	22.1015	57.8699	59.9064	81.3281	37.5372	50.4207	59.8689	64.1758	75.3816	44.9764	81.9303	71.2297	77.6847	46.9156	70.6958	93.1252	72.2518	70.5763
1599		34.511	33.7184	21.934	39.0548	35.3055	23.5409	47.8359	29.719	62.9896	31.4246	30.2373	22.9554	22.1488	58.0582	60.0708	80.4007	37.5507	50.4122	59.8197	64.0813	76.2683	45.3465	83.1992	71.2006	77.7737	46.9196	70.7593	93.1484	72.2106	70.5591
1600		34.4557	33.5875	21.5593	38.6351	34.976	23.5358	47.8521	29.6817	63.0308	31.4812	30.2043	22.8259	22.6291	57.4042	59.1397	80.6148	37.5541	50.408	59.7951	64.1968	75.2245	44.8449	82.1007	71.1774	77.7546	46.8876	70.7651	93.1252	72.1634	70.5706
1601		34.6859	34.1582	21.7328	39.0269	34.623	23.5076	48.0187	29.6386	62.9742	31.5676	30.185	22.9068	22.7902	57.8603	58.9042	80.6483	37.5237	50.3657	59.8886	64.3072	75.8805	45.1083	83.5283	71.2064	77.78	46.8876	70.742	93.1021	72.187	70.5591
1602		34.4131	33.9602	21.7401	38.6386	35.3866	23.5127	48.1898	29.5583	62.9999	31.687	30.1685	22.967	22.4382	58.4606	59.9014	80.9437	37.527	50.3107	59.8	64.2178	75.4257	45.9719	82.6878	71.1948	77.78	46.8916	70.7362	93.1715	72.1458	70.5706
1603		34.5962	33.4452	21.7083	39.4321	35.2408	23.5076	48.3982	29.4582	63.0154	31.7827	30.1466	23.1806	21.9639	57.8025	59.4799	81.3619	37.5541	50.2895	59.8541	64.1705	74.9363	44.1775	82.5947	71.1948	77.7673	46.8517	70.7593	93.1252	72.1634	70.5763
1604		34.703	34.0471	21.7426	38.8567	34.3168	23.5076	48.632	29.3839	63.0205	31.8697	30.1273	22.9461	22.395	58.0437	60.416	80.7623	37.5338	50.26	59.8394	64.2073	75.4005	44.7662	81.9438	71.1832	77.7165	46.8637	70.7939	93.1715	72.134	70.5706
1605		34.6731	33.2208	21.7426	38.6006	35.7254	23.5102	48.7637	29.4125	63.0977	31.9027	30.1163	23.1248	22.5466	58.3294	60.006	79.7424	37.5406	50.2177	59.8295	64.2336	76.6197	46.0256	82.552	71.189	77.7482	46.8318	70.7535	93.1869	72.1576	70.5763
1606		34.4684	33.6499	21.7499	39.0931	34.6774	23.4871	48.8296	29.5183	63.1544	31.8907	30.1108	23.1317	22.1144	58.3052	59.8766	80.4408	37.5406	50.2135	59.8197	64.1968	74.749	46.0179	82.5452	71.2064	77.7165	46.8079	70.7766	93.1175	72.1458	70.5591
1607		34.1799	33.6024	21.5105	38.229	34.8602	23.4871	48.6485	29.6788	63.1802	31.8637	30.1246	23.0064	22.3301	58.5434	58.8112	81.166	37.5541	50.1798	59.8148	64.2073	75.9186	44.7324	84.1164	71.189	77.7673	46.8039	70.7593	93.1869	72.1046	70.4959
[truncated: 16,394 more rows]

## Sheet: Microvascular flow index_Averag
No	Group (1: Saline, 2: Nicardipine, 3: SNP)	0 min	1 min	2 min	3 min	4 min	5 min	6 min	7 min	8 min	9 min	10 min	11 min	12 min	13 min	14 min	15 min	30 min	1 h	2 h	3 h	4 h	5 h
[truncated: 30 more rows]

## Sheet: %Arteriole diameter_Average
No	Group (1: Saline, 2: Nicardipine, 3: SNP)	0 min	1 min	2 min	3 min	4 min	5 min	6 min	7 min	8 min	9 min	10 min	11 min	12 min	13 min	14 min	15 min	30 min	1 h	2 h	3 h	4 h	5 h
[truncated: 30 more rows]

[truncated: 9 more sheets: Interrator_Microvascular flow i, Interrator_%Arteriole diameter, MAP (mmHg), CSF pressure (mmHg), Mean aEEG amplitude (microvolt), HR after ROSC, PaCO2 after ROSC, PaO2 after ROSC, Arterial lactate after ROSC]
